# Supplementary material for: (Z)-2-[(2,4-Dimethyl­phen­yl)imino]-1,3-thia­zinan-4-one
Source: Acta Crystallogr Sect E Struct Rep Online. 2010 Dec 11;67(Pt 1):o110. doi: 10.1107/S1600536810051147 (PMC3050269; doi:10.1107/S1600536810051147)
Supplement: Supplementary file 2 [file e-67-0o110-Isup2.hkl]

# 
# h,k,l, Fc-squared, Fo-squared, sigma(Fo-squared) and status flag 
# 
data_I
_shelx_title ' 101018_mxw1018 in P1 #1 New: P-1' 
_shelx_refln_list_code          4 
_shelx_F_calc_maximum       77.84 
_exptl_crystal_F_000       248.00 
_reflns_d_resolution_high  0.8301 
 
loop_ 
 _symmetry_equiv_pos_as_xyz 
 'x, y, z' 
 '-x, -y, -z' 
 
_cell_length_a     7.2325 
_cell_length_b     9.2000 
_cell_length_c    10.0513 
_cell_angle_alpha 114.184 
_cell_angle_beta   94.647 
_cell_angle_gamma  97.910 
 
_shelx_F_squared_multiplier     1.000 
 
loop_ 
 _refln_index_h 
 _refln_index_k 
 _refln_index_l 
 _refln_F_squared_calc 
 _refln_F_squared_meas 
 _refln_F_squared_sigma 
 _refln_observed_status 
   1   0   0        8.10       11.82      0.75 o 
   2   0   0     1174.14     1202.56      9.04 o 
   3   0   0     2880.34     2861.97     15.13 o 
   4   0   0      107.97      110.46      3.90 o 
   5   0   0       71.35       73.09      3.06 o 
   6   0   0      147.61      136.76      4.98 o 
   7   0   0        6.42        0.43      2.13 o 
   8   0   0       18.60       30.78      6.56 o 
  -8   1   0       29.04       36.85      6.78 o 
  -7   1   0        0.65       -1.26      1.26 o 
  -6   1   0       24.56       29.56      5.27 o 
  -5   1   0      102.09      103.50      3.49 o 
  -4   1   0       27.80       34.74      2.65 o 
  -3   1   0       11.46       15.73      2.21 o 
  -2   1   0     3444.81     3454.49     88.83 o 
  -1   1   0       67.78       61.65      1.62 o 
   1   1   0      835.27      845.09      6.10 o 
   2   1   0      774.83      773.75      5.41 o 
   3   1   0       24.51       24.64      1.27 o 
   4   1   0       46.50       60.06      2.43 o 
   5   1   0        8.29       10.82      1.30 o 
   6   1   0       25.59       20.48      1.59 o 
   7   1   0       29.57       31.11      2.95 o 
   8   1   0        6.70        7.27      4.48 o 
  -8   2   0        1.89        5.02      2.38 o 
  -7   2   0        4.80        4.86      1.63 o 
  -6   2   0       50.24       57.28      3.88 o 
  -5   2   0        1.41       -0.30      3.28 o 
  -4   2   0       86.45       83.37      4.18 o 
  -3   2   0       69.90       68.72      2.78 o 
  -2   2   0       13.86       16.74      1.16 o 
  -1   2   0       32.87       30.81      1.55 o 
   0   2   0      195.73      207.32      3.77 o 
   1   2   0      458.45      442.56      5.60 o 
   2   2   0      180.91      185.82      3.63 o 
   3   2   0       37.61       34.47      2.09 o 
   4   2   0       13.62       10.75      1.18 o 
   5   2   0        0.53       -0.65      1.66 o 
   6   2   0        1.13       -0.61      0.87 o 
   7   2   0        2.81        7.03      3.20 o 
   8   2   0       32.30       39.67      7.49 o 
  -8   3   0        5.51        5.27      2.19 o 
  -7   3   0       69.87       68.20      4.25 o 
  -6   3   0        4.31        3.53      1.17 o 
  -5   3   0      403.29      429.85      7.77 o 
  -4   3   0        9.07       12.27      1.47 o 
  -3   3   0      152.86      133.21      8.84 o 
  -2   3   0     1090.73     1114.17      8.76 o 
  -1   3   0      178.00      160.95      4.41 o 
   0   3   0      225.56      232.56      4.88 o 
   1   3   0      789.72      863.63      8.98 o 
   2   3   0       39.57       31.85      2.14 o 
   3   3   0       70.04       77.59      2.68 o 
   4   3   0       42.25       36.94      2.29 o 
   5   3   0       24.27       30.11      2.79 o 
   6   3   0       52.40       58.14      7.80 o 
   7   3   0       27.42       23.10      5.61 o 
  -8   4   0       21.61       23.88      3.50 o 
  -7   4   0       42.09       37.93      2.75 o 
  -6   4   0       19.74       16.91      2.17 o 
  -5   4   0       18.18       12.27      1.50 o 
  -4   4   0      220.69      205.15      5.11 o 
  -3   4   0      530.23      549.51      7.25 o 
  -2   4   0      177.49      179.77      4.01 o 
  -1   4   0     2400.43     2510.46     20.59 o 
   0   4   0        1.50        2.44      0.88 o 
   1   4   0      457.89      539.57      9.82 o 
   2   4   0      811.55      834.19     11.05 o 
   3   4   0       22.73       25.94      1.86 o 
   4   4   0      353.50      345.11     10.27 o 
   5   4   0      100.90      100.90      6.24 o 
   6   4   0        0.01        0.20      3.11 o 
   7   4   0       13.27       16.77      5.47 o 
  -8   5   0        1.80        3.88      2.96 o 
  -7   5   0        7.41        6.03      2.67 o 
  -6   5   0        7.12        6.03      1.49 o 
  -5   5   0       42.71       41.01      2.67 o 
  -4   5   0        2.42        2.47      0.83 o 
  -3   5   0      306.43      298.73      5.89 o 
  -2   5   0      183.95      171.27      4.30 o 
  -1   5   0       39.92       35.06      2.95 o 
   0   5   0      110.18       95.74      3.54 o 
   1   5   0      197.84      205.79      6.99 o 
   2   5   0       47.04       45.88      3.45 o 
   3   5   0      191.28      197.02      5.42 o 
   4   5   0        9.53        7.30      1.78 o 
   5   5   0        1.40       -1.54      2.54 o 
   6   5   0      138.93      152.67     12.98 o 
  -7   6   0        5.03        3.94      2.96 o 
  -6   6   0        5.45        5.11      1.60 o 
  -5   6   0        9.04        7.03      1.45 o 
  -4   6   0       10.18        9.21      1.43 o 
  -3   6   0       60.46       56.37      3.50 o 
  -2   6   0      115.05      112.15      5.33 o 
  -1   6   0      238.93      224.57      5.51 o 
   0   6   0      114.76      122.22      4.43 o 
   1   6   0       42.18       38.41      3.30 o 
   2   6   0        8.19        7.60      1.81 o 
   3   6   0        1.49       -0.17      1.17 o 
   4   6   0        0.57       -0.50      1.43 o 
   5   6   0       45.96       52.22      7.35 o 
  -7   7   0        4.11        2.38      2.39 o 
  -6   7   0      205.62      228.16     15.72 o 
  -5   7   0        0.05        0.09      1.10 o 
  -4   7   0        0.08        0.10      0.90 o 
  -3   7   0      398.51      415.65      8.00 o 
  -2   7   0       36.54       35.33      2.40 o 
  -1   7   0       18.79       17.66      2.15 o 
   0   7   0        2.48        1.59      1.20 o 
   1   7   0       23.53       17.88      2.57 o 
   2   7   0        0.55        1.35      1.34 o 
   3   7   0       63.32       59.39      5.15 o 
   4   7   0        5.10        3.71      3.16 o 
   5   7   0       23.01       32.77      6.16 o 
  -6   8   0        0.14       -0.34      2.75 o 
  -5   8   0       42.66       48.52      4.56 o 
  -4   8   0      134.83      159.65     12.59 o 
  -3   8   0       20.31       22.18      2.45 o 
  -2   8   0       57.09       45.31      2.49 o 
  -1   8   0      141.05      134.94      5.66 o 
   0   8   0       12.22        9.07      1.92 o 
   1   8   0       86.51       75.17      5.08 o 
   2   8   0        1.73        2.10      1.99 o 
   3   8   0        7.84       12.28      3.21 o 
  -5   9   0       14.76       11.41      4.96 o 
  -4   9   0        6.26        5.56      2.65 o 
  -3   9   0       79.92       89.58      8.78 o 
  -2   9   0       43.70       46.09      6.86 o 
  -1   9   0        1.21        2.05      3.47 o 
   0   9   0       11.82       11.89      4.61 o 
   1   9   0        8.47       13.48      5.16 o 
   2   9   0       29.06       31.13      6.36 o 
  -2  10   0       14.86        8.64      4.10 o 
  -1  10   0       29.05       24.21      5.74 o 
  -1 -10   1       26.63       37.54      7.41 o 
   0 -10   1        0.58       -0.40      2.28 o 
   1 -10   1        1.42        6.97      3.82 o 
   2 -10   1        3.54        6.04      3.24 o 
   3 -10   1        1.20       -0.97      2.11 o 
   4 -10   1       18.63       24.34      6.92 o 
  -3  -9   1       16.55       13.36      4.13 o 
  -2  -9   1       20.45       25.46      3.87 o 
  -1  -9   1        6.66        6.49      2.10 o 
   0  -9   1       53.56       58.30      4.59 o 
   1  -9   1       12.61       12.87      3.22 o 
   2  -9   1       15.81       14.79      2.42 o 
   3  -9   1        2.40        3.37      1.85 o 
   4  -9   1        2.79        1.22      2.37 o 
   5  -9   1       17.97       33.24      6.84 o 
  -4  -8   1       34.98       39.62      6.30 o 
  -3  -8   1       55.99       54.58      6.80 o 
  -2  -8   1       38.85       57.01      4.95 o 
  -1  -8   1      146.23      155.88      7.46 o 
   0  -8   1      180.39      169.61      8.02 o 
   1  -8   1       30.47       29.73      3.81 o 
   2  -8   1       40.03       28.67      4.84 o 
   3  -8   1        3.96        2.32      0.98 o 
   4  -8   1       89.75       90.16      3.77 o 
   5  -8   1        0.37       -0.58      1.41 o 
   6  -8   1       97.87      113.50     11.43 o 
  -5  -7   1       43.42       47.67      7.62 o 
  -4  -7   1        6.75        8.91      3.60 o 
  -3  -7   1       94.20       97.19      8.61 o 
  -2  -7   1      334.21      339.52     22.25 o 
  -1  -7   1        0.63        0.67      1.17 o 
   0  -7   1       16.40       17.63      2.33 o 
   1  -7   1       37.62       37.19      3.57 o 
   2  -7   1       37.87       36.39      3.22 o 
   3  -7   1       60.98       59.61      3.29 o 
   4  -7   1      318.38      337.11      6.54 o 
   5  -7   1       23.09       16.79      1.93 o 
   6  -7   1       20.82       28.25      5.56 o 
   7  -7   1      115.47      106.22     10.84 o 
  -6  -6   1        0.02       -4.28      4.28 o 
  -5  -6   1       81.35       77.65      8.92 o 
  -4  -6   1       28.12       26.82      4.28 o 
  -3  -6   1        0.06       -2.03      2.03 o 
  -2  -6   1       99.71       89.27      5.38 o 
  -1  -6   1       22.99       27.68      2.39 o 
   0  -6   1        0.29        0.79      0.87 o 
   1  -6   1        6.38        4.46      1.36 o 
   2  -6   1        1.03        1.00      1.08 o 
   3  -6   1       18.31       19.15      1.97 o 
   4  -6   1        4.18        1.98      0.94 o 
   5  -6   1        2.57        1.99      1.05 o 
   6  -6   1       33.44       28.56      2.29 o 
   7  -6   1        8.59       12.15      3.85 o 
  -6  -5   1       65.49       70.37      9.09 o 
  -5  -5   1       26.73       27.55      2.90 o 
  -4  -5   1        1.28        2.62      1.09 o 
  -3  -5   1      495.13      501.37     12.29 o 
  -2  -5   1       62.34       57.43      3.36 o 
  -1  -5   1       34.01       34.62      2.44 o 
   0  -5   1      261.37      289.84      6.19 o 
   1  -5   1       60.79       60.91      3.51 o 
   2  -5   1       30.53       30.19      2.61 o 
   3  -5   1        0.57        1.04      0.62 o 
   4  -5   1       90.79       86.29      3.34 o 
   5  -5   1       91.35       83.66      3.70 o 
   6  -5   1        4.91        3.33      2.27 o 
   7  -5   1       10.63       10.28      3.91 o 
   8  -5   1       22.83       17.08      4.44 o 
  -7  -4   1       82.24       58.45      9.00 o 
  -6  -4   1       39.84       50.03      7.44 o 
  -5  -4   1      164.28      172.08      5.79 o 
  -4  -4   1       92.42       85.65      4.30 o 
  -3  -4   1      494.94      491.83      7.51 o 
  -2  -4   1      314.85      327.17      6.98 o 
  -1  -4   1       56.23       66.89      3.63 o 
   0  -4   1        6.59        9.16      1.53 o 
   1  -4   1      178.41      179.07      5.00 o 
   2  -4   1       65.91       62.68      2.65 o 
   3  -4   1      647.24      682.43     18.45 o 
   4  -4   1      207.07      210.34      5.99 o 
   5  -4   1       83.97       83.25      2.91 o 
   6  -4   1       92.15       80.28      4.57 o 
   7  -4   1        7.60       14.47      3.97 o 
   8  -4   1       10.66       12.78      3.56 o 
  -7  -3   1       24.46       23.69      5.76 o 
  -6  -3   1       14.68       15.58      1.40 o 
  -5  -3   1      252.72      244.27      8.37 o 
  -4  -3   1      126.85      114.28      3.42 o 
  -3  -3   1       20.87       19.37      1.56 o 
  -2  -3   1       95.81       98.67      5.92 o 
  -1  -3   1      148.00      144.67      4.65 o 
   0  -3   1       10.39       13.04      1.64 o 
   1  -3   1      591.06      592.30      7.99 o 
   2  -3   1      379.46      401.94      4.44 o 
   3  -3   1      351.48      393.52      5.50 o 
   4  -3   1        1.07        1.01      0.52 o 
   5  -3   1      233.94      220.40      3.69 o 
   6  -3   1      234.21      243.39      7.11 o 
   7  -3   1       20.58       18.75      3.11 o 
   8  -3   1        4.04        4.82      4.87 o 
  -8  -2   1        7.39        9.05      4.57 o 
  -7  -2   1        7.64        8.18      3.83 o 
  -6  -2   1        5.20        9.11      3.31 o 
  -5  -2   1       94.43       87.94      2.98 o 
  -4  -2   1       65.61       69.51      2.48 o 
  -3  -2   1      164.28      166.51      7.03 o 
  -2  -2   1      359.87      364.66     10.75 o 
  -1  -2   1      266.25      285.68      7.86 o 
   0  -2   1      296.38      268.58      6.43 o 
   1  -2   1       21.67       16.33      0.88 o 
   2  -2   1       22.82       17.55      1.65 o 
   3  -2   1      129.66      134.69      3.49 o 
   4  -2   1      111.18       96.27      2.76 o 
   5  -2   1      132.53      130.65      4.51 o 
   6  -2   1       59.63       59.04      3.19 o 
   7  -2   1       13.58        9.28      3.16 o 
   8  -2   1       25.69       22.73      3.45 o 
  -8  -1   1        8.89        9.61      4.05 o 
  -7  -1   1       22.37       19.98      5.03 o 
  -6  -1   1       65.23       63.51      4.38 o 
  -5  -1   1       51.43       56.71      2.38 o 
  -4  -1   1      526.18      543.97     27.88 o 
  -3  -1   1       34.35       29.20      1.07 o 
  -2  -1   1      598.48      598.93     12.63 o 
  -1  -1   1     3124.46     3078.32     22.51 o 
   1  -1   1     2330.61     2258.01     22.91 o 
   2  -1   1        6.20        4.87      0.61 o 
   3  -1   1       44.76       42.33      1.68 o 
   4  -1   1      224.46      225.65      4.41 o 
   5  -1   1      369.32      397.70      6.86 o 
   6  -1   1        0.67       -0.52      0.69 o 
   7  -1   1        4.82        4.29      1.59 o 
   8  -1   1       34.49       42.58      4.50 o 
  -8   0   1      118.76      122.46     12.01 o 
  -7   0   1       50.15       50.52      3.44 o 
  -6   0   1       48.04       47.13      2.86 o 
  -5   0   1       33.39       30.39      2.25 o 
  -4   0   1      288.70      288.90      6.34 o 
  -3   0   1      108.43      102.55      3.23 o 
  -2   0   1     5741.52     5814.43     34.66 o 
  -1   0   1      429.36      449.21      7.21 o 
   1   0   1     4091.13     3839.55     11.11 o 
   2   0   1       20.88       22.14      1.02 o 
   3   0   1     1166.69     1193.69     13.41 o 
   4   0   1        0.03       -0.60      0.60 o 
   5   0   1       18.97       14.23      1.65 o 
   6   0   1       59.29       68.88      4.61 o 
   7   0   1       20.03       19.21      2.74 o 
   8   0   1        2.38        3.00      2.55 o 
  -8   1   1       42.02       52.50      8.41 o 
  -7   1   1        1.68       -0.14      1.46 o 
  -6   1   1      194.86      199.47     10.28 o 
  -5   1   1      161.75      157.84      5.10 o 
  -4   1   1      116.32      115.74      4.53 o 
  -3   1   1     1064.21     1157.42     10.56 o 
  -2   1   1       13.06       11.64      1.22 o 
  -1   1   1     1300.21     1252.14      6.14 o 
   0   1   1        6.86        8.81      1.38 o 
   1   1   1      224.44      246.88      3.72 o 
   2   1   1      292.35      286.78      3.58 o 
   3   1   1      502.81      529.67      5.52 o 
   4   1   1       92.52       91.02      3.14 o 
   5   1   1       14.89       10.29      1.28 o 
   6   1   1       12.37       14.54      2.12 o 
   7   1   1        9.85        4.86      3.27 o 
   8   1   1        0.91        4.68      3.50 o 
  -8   2   1       11.95       18.46      2.92 o 
  -7   2   1        1.52        3.06      2.27 o 
  -6   2   1      257.91      266.25     13.94 o 
  -5   2   1      254.06      265.04      8.82 o 
  -4   2   1        1.88        0.42      0.92 o 
  -3   2   1      396.29      424.75      6.33 o 
  -2   2   1      612.50      654.54      6.35 o 
  -1   2   1      206.61      194.67      4.69 o 
   0   2   1      470.77      483.23      4.39 o 
   1   2   1       98.07       86.70      2.57 o 
   2   2   1      516.51      551.93      6.07 o 
   3   2   1      639.96      627.41      8.31 o 
   4   2   1      205.21      192.75      4.46 o 
   5   2   1      121.94      124.89      4.87 o 
   6   2   1       18.10       19.40      2.60 o 
   7   2   1        6.85        3.51      3.94 o 
  -8   3   1       26.82       21.41      3.26 o 
  -7   3   1       43.03       46.69      3.25 o 
  -6   3   1       62.30       63.95      3.44 o 
  -5   3   1        3.68        2.28      1.42 o 
  -4   3   1       70.63       63.82      3.45 o 
  -3   3   1       58.55       68.28      2.57 o 
  -2   3   1      173.13      151.52      3.93 o 
  -1   3   1      241.58      217.43      8.05 o 
   0   3   1      396.51      370.61      7.78 o 
   1   3   1       20.35       11.49      1.14 o 
   2   3   1      197.25      193.72      4.36 o 
   3   3   1      324.61      307.91      5.53 o 
   4   3   1      126.00      133.69      4.01 o 
   5   3   1        4.86        3.44      1.43 o 
   6   3   1        0.11        1.09      2.80 o 
   7   3   1       59.93       57.54      8.94 o 
  -8   4   1       19.75       18.99      3.82 o 
  -7   4   1        0.11        0.07      1.49 o 
  -6   4   1        9.18       10.96      1.67 o 
  -5   4   1       20.27       21.88      1.76 o 
  -4   4   1       23.65       22.23      2.59 o 
  -3   4   1      392.44      420.97      7.99 o 
  -2   4   1       30.10       36.03      1.96 o 
  -1   4   1       12.65        5.10      0.69 o 
   0   4   1     1066.04     1122.48     10.27 o 
   1   4   1       48.16       59.51      2.61 o 
   2   4   1      160.22      158.94      3.93 o 
   3   4   1       22.57       23.78      1.95 o 
   4   4   1       14.23       12.11      1.82 o 
   5   4   1       79.15       80.85      5.27 o 
   6   4   1       15.74       10.57      4.32 o 
  -8   5   1        3.11       -2.16      2.23 o 
  -7   5   1       58.33       57.58      5.18 o 
  -6   5   1       68.86       72.23      4.22 o 
  -5   5   1       28.13       21.69      2.06 o 
  -4   5   1       33.11       42.11      3.02 o 
  -3   5   1       13.80       13.73      1.45 o 
  -2   5   1      259.62      260.99      4.92 o 
  -1   5   1       46.02       42.03      1.97 o 
   0   5   1      237.89      238.09      7.74 o 
   1   5   1      144.11      137.46      4.72 o 
   2   5   1      180.87      172.99      5.45 o 
   3   5   1       52.05       46.17      2.84 o 
   4   5   1        1.27        0.30      1.06 o 
   5   5   1       52.72       45.13      6.80 o 
   6   5   1        2.85        5.77      3.78 o 
  -7   6   1       49.91       53.46      7.69 o 
  -6   6   1       24.06       22.37      2.93 o 
  -5   6   1        1.18       -0.02      0.92 o 
  -4   6   1       33.75       30.86      3.88 o 
  -3   6   1        0.09        1.21      0.76 o 
  -2   6   1      312.71      319.84      9.62 o 
  -1   6   1      229.91      231.03     12.93 o 
   0   6   1       42.10       37.43      4.70 o 
   1   6   1      206.68      197.26     11.01 o 
   2   6   1      390.27      396.29     11.01 o 
   3   6   1       18.07       16.96      2.14 o 
   4   6   1        1.77        2.49      3.69 o 
   5   6   1        3.57        3.88      2.92 o 
  -7   7   1        6.23       14.46      4.40 o 
  -6   7   1        2.07       -2.93      3.29 o 
  -5   7   1        1.81        1.15      1.14 o 
  -4   7   1        8.78        7.61      1.38 o 
  -3   7   1      311.84      280.18     26.15 o 
  -2   7   1        0.04        0.21      0.57 o 
  -1   7   1        8.15        7.52      3.01 o 
   0   7   1      387.43      367.12      8.56 o 
   1   7   1       67.60       76.18      4.69 o 
   2   7   1        3.30        2.11      1.50 o 
   3   7   1        6.41        8.69      2.28 o 
   4   7   1       12.37       14.69      4.65 o 
  -6   8   1        2.42       -2.20      2.47 o 
  -5   8   1        5.78       10.27      2.57 o 
  -4   8   1        5.71        6.73      2.90 o 
  -3   8   1        3.14        2.98      2.73 o 
  -2   8   1       20.17       19.23      4.55 o 
  -1   8   1       24.93       30.32      5.98 o 
   0   8   1       26.10       23.62      2.47 o 
   1   8   1        4.60        5.64      1.70 o 
   2   8   1       30.12       25.99      3.50 o 
   3   8   1        5.28        3.67      2.08 o 
  -4   9   1        1.86        3.90      3.15 o 
  -3   9   1       40.58       63.49      8.25 o 
  -2   9   1       66.52       77.42      8.75 o 
  -1   9   1       21.06       15.37      4.82 o 
   0   9   1       19.29       21.50      5.51 o 
   1   9   1       48.38       33.21      7.33 o 
  -1 -10   2       29.74       26.94      5.08 o 
   0 -10   2        0.56        1.71      1.23 o 
   1 -10   2        6.89        7.87      1.80 o 
   2 -10   2       41.60       51.72      4.09 o 
   3 -10   2        4.40        6.45      3.79 o 
   4 -10   2        0.06        5.43      4.08 o 
  -3  -9   2        3.12        1.63      1.88 o 
  -2  -9   2        6.71        8.82      3.32 o 
  -1  -9   2        0.09        6.86      2.36 o 
   0  -9   2       75.01       79.48      5.42 o 
   1  -9   2       65.90       63.47      4.74 o 
   2  -9   2        0.15       -2.72      2.72 o 
   3  -9   2       29.67       31.47      3.66 o 
   4  -9   2       49.04       52.12      4.77 o 
   5  -9   2        3.79        4.96      3.63 o 
  -4  -8   2        2.36        2.04      2.81 o 
  -3  -8   2        0.08        0.43      1.80 o 
  -2  -8   2      128.50      126.84      9.71 o 
  -1  -8   2      140.05      135.24      7.01 o 
   0  -8   2       69.57       69.76      4.91 o 
   1  -8   2        5.18        6.75      2.11 o 
   2  -8   2      133.33      129.82      6.45 o 
   3  -8   2      272.11      282.53      6.36 o 
   4  -8   2      215.43      229.38      5.58 o 
   5  -8   2        0.17       -0.21      1.89 o 
   6  -8   2       45.58       46.65      7.71 o 
  -5  -7   2        3.52       -1.86      2.87 o 
  -4  -7   2      104.64      120.30     10.66 o 
  -3  -7   2        4.16        4.07      2.34 o 
  -2  -7   2       28.28       25.41      4.55 o 
  -1  -7   2       97.44       96.06      5.59 o 
   0  -7   2      297.71      304.26      7.69 o 
   1  -7   2      128.76      123.17      5.00 o 
   2  -7   2       48.48       44.38      2.93 o 
   3  -7   2      185.34      183.31      4.74 o 
   4  -7   2        4.13        3.70      0.97 o 
   5  -7   2       59.28       51.43      3.77 o 
   6  -7   2        0.55       -1.56      2.99 o 
   7  -7   2       12.38       12.15      4.83 o 
  -6  -6   2       14.52       21.06      5.58 o 
  -5  -6   2       14.14        8.03      3.41 o 
  -4  -6   2        0.06        1.85      1.96 o 
  -3  -6   2       78.95       78.88      7.54 o 
  -2  -6   2      288.62      301.66     13.25 o 
  -1  -6   2      309.07      308.97      7.60 o 
   0  -6   2        9.56       11.37      2.11 o 
   1  -6   2      273.05      293.95      6.85 o 
   2  -6   2      293.39      299.29      6.49 o 
   3  -6   2        9.74       10.91      1.18 o 
   4  -6   2       35.06       33.59      2.16 o 
   5  -6   2       15.59       10.69      3.60 o 
   6  -6   2       10.72       12.82      4.26 o 
   7  -6   2        6.72        5.63      4.01 o 
  -7  -5   2        1.47        5.74      4.44 o 
  -6  -5   2        1.79        4.57      3.28 o 
  -5  -5   2        1.27        1.44      1.27 o 
  -4  -5   2       13.27       13.94      1.81 o 
  -3  -5   2      246.39      252.77     12.60 o 
  -2  -5   2      399.12      403.73     10.56 o 
  -1  -5   2       54.11       62.28      3.88 o 
   0  -5   2      683.52      702.14     15.70 o 
   1  -5   2      514.43      522.64      9.40 o 
   2  -5   2        0.03        0.61      0.72 o 
   3  -5   2      109.98      107.74      2.68 o 
   4  -5   2        4.70        1.75      1.33 o 
   5  -5   2       20.98       14.90      3.60 o 
   6  -5   2        2.07        2.01      2.47 o 
   7  -5   2        1.25        0.74      2.30 o 
   8  -5   2       41.03       35.63      6.23 o 
  -7  -4   2        1.40        6.09      3.95 o 
  -6  -4   2        7.51        7.95      4.06 o 
  -5  -4   2      106.85       90.79      8.95 o 
  -4  -4   2      303.99      293.24      6.19 o 
  -3  -4   2        0.70       -1.10      1.10 o 
  -2  -4   2      321.41      314.21     11.99 o 
  -1  -4   2      179.56      191.86      6.12 o 
   0  -4   2      205.46      189.14      5.61 o 
   1  -4   2       71.18       64.96      2.80 o 
   2  -4   2        1.32        1.35      0.49 o 
   3  -4   2      306.60      377.97     12.99 o 
   4  -4   2        2.25        0.57      1.34 o 
   5  -4   2      107.86      108.79      8.57 o 
   6  -4   2      268.46      275.86     14.33 o 
   7  -4   2       38.20       45.06      6.34 o 
   8  -4   2        9.09       16.96      4.34 o 
  -7  -3   2       36.30       29.90      5.95 o 
  -6  -3   2       10.79        9.67      3.78 o 
  -5  -3   2        6.36        3.54      2.45 o 
  -4  -3   2      137.48      145.21      5.51 o 
  -3  -3   2      256.01      226.86      3.01 o 
  -2  -3   2      200.63      186.41      4.47 o 
  -1  -3   2      132.06      124.28      5.00 o 
   0  -3   2      289.42      283.33      5.85 o 
   1  -3   2       34.76       32.99      1.91 o 
   2  -3   2      190.97      205.47      8.72 o 
   3  -3   2       25.56       32.10      2.75 o 
   4  -3   2      254.40      271.77      8.47 o 
   5  -3   2        1.32        1.39      0.36 o 
   6  -3   2       39.42       37.21      2.63 o 
   7  -3   2        6.13        5.63      2.76 o 
   8  -3   2        9.34        8.77      3.63 o 
  -8  -2   2        4.66        3.62      4.50 o 
  -7  -2   2        6.32        3.01      2.90 o 
  -6  -2   2        0.07       -3.01      3.01 o 
  -5  -2   2       36.55       33.83      3.48 o 
  -4  -2   2       30.50       28.11      3.17 o 
  -3  -2   2      869.98      974.03     20.70 o 
  -2  -2   2     2002.67     2063.04     26.21 o 
  -1  -2   2        0.95        2.33      0.60 o 
   0  -2   2     1624.33     1547.88     11.77 o 
   1  -2   2     4429.52     4134.73     31.20 o 
   2  -2   2        5.89        3.97      1.34 o 
   3  -2   2      154.32      154.43      3.08 o 
   4  -2   2        3.52        1.59      0.75 o 
   5  -2   2       24.72       24.50      2.66 o 
   6  -2   2      152.53      158.02      4.51 o 
   7  -2   2       33.49       33.15      4.04 o 
   8  -2   2       33.73       37.59      5.48 o 
  -8  -1   2        4.08        0.48      2.78 o 
  -7  -1   2        7.49        9.02      3.87 o 
  -6  -1   2       12.86       10.01      2.24 o 
  -5  -1   2        0.07       -1.09      2.05 o 
  -4  -1   2      405.31      474.47     15.69 o 
  -3  -1   2     1581.89     1770.50     26.24 o 
  -2  -1   2      710.32      784.33     14.88 o 
  -1  -1   2     1481.30     1412.89      8.73 o 
   0  -1   2     6059.13     5302.41     29.59 o 
   1  -1   2     1613.82     1631.51     12.48 o 
   2  -1   2        0.01        0.10      0.33 o 
   3  -1   2      120.72      119.87      2.53 o 
   4  -1   2       56.06       44.18      2.41 o 
   5  -1   2      162.07      173.13      5.15 o 
   6  -1   2      112.70      113.80      5.00 o 
   7  -1   2        1.68        4.07      2.05 o 
   8  -1   2       21.10       25.31      3.75 o 
  -8   0   2        1.09        4.64      3.39 o 
  -7   0   2        0.21       -1.08      1.08 o 
  -6   0   2       81.01       76.17      3.97 o 
  -5   0   2      366.49      360.48      6.76 o 
  -4   0   2      791.71      794.48     10.10 o 
  -3   0   2      360.90      347.93      8.69 o 
  -2   0   2     2203.82     2304.42     24.80 o 
  -1   0   2      535.84      533.98      6.42 o 
   0   0   2      636.82      586.65      9.40 o 
   1   0   2      160.16      154.65      2.81 o 
   2   0   2     1776.13     1780.79      9.01 o 
   3   0   2      116.21      102.48      2.47 o 
   4   0   2      349.06      377.37      5.69 o 
   5   0   2       33.01       36.13      5.10 o 
   6   0   2       10.87       10.16      1.29 o 
   7   0   2       15.07       15.08      2.50 o 
   8   0   2        5.46       -1.99      3.94 o 
  -8   1   2       77.80       66.06      8.84 o 
  -7   1   2       15.50       14.78      4.07 o 
  -6   1   2      186.36      181.74      6.73 o 
  -5   1   2      709.21      713.75     12.94 o 
  -4   1   2      713.08      704.79     17.57 o 
  -3   1   2      107.05      104.72      4.07 o 
  -2   1   2      307.76      317.61      8.34 o 
  -1   1   2      857.34      838.37      7.39 o 
   0   1   2      369.92      378.13      4.54 o 
   1   1   2      211.76      228.67      3.68 o 
   2   1   2        2.72        1.41      0.49 o 
   3   1   2        0.96        0.83      0.55 o 
   4   1   2      111.86      122.31      4.02 o 
   5   1   2       70.38       60.09      3.47 o 
   6   1   2       13.36       15.17      1.68 o 
   7   1   2       21.16       23.11      3.37 o 
  -8   2   2        0.11        0.96      2.99 o 
  -7   2   2        1.16        0.39      2.53 o 
  -6   2   2      215.32      218.06     12.64 o 
  -5   2   2      449.32      423.87     10.78 o 
  -4   2   2       41.13       41.11      2.97 o 
  -3   2   2      561.14      604.37      7.69 o 
  -2   2   2     1234.75     1213.67      8.45 o 
  -1   2   2      175.45      158.44      7.10 o 
   0   2   2       32.07       26.31      2.19 o 
   1   2   2      220.13      255.20      4.40 o 
   2   2   2      341.87      347.05      5.72 o 
   3   2   2      125.91      122.03      3.85 o 
   4   2   2      108.00      111.28      3.62 o 
   5   2   2      270.34      282.21      7.73 o 
   6   2   2       51.38       54.39      4.47 o 
   7   2   2       10.72        9.56      4.04 o 
  -8   3   2        5.15        6.85      1.77 o 
  -7   3   2       48.40       45.33      3.30 o 
  -6   3   2       10.88       12.35      1.87 o 
  -5   3   2       63.18       55.32      3.99 o 
  -4   3   2      323.20      350.92      6.73 o 
  -3   3   2       67.09       75.90      2.68 o 
  -2   3   2       20.55       14.83      1.19 o 
  -1   3   2      854.73      912.49     13.37 o 
   0   3   2      122.17      138.46      3.47 o 
   1   3   2      144.43      166.33      5.42 o 
   2   3   2       59.18       61.46      2.40 o 
   3   3   2      120.62      111.95      3.56 o 
   4   3   2      201.35      208.02      5.79 o 
   5   3   2       85.72       91.34      5.32 o 
   6   3   2        2.07        2.39      2.87 o 
   7   3   2       24.55       40.10      7.80 o 
  -8   4   2        0.48        0.47      4.47 o 
  -7   4   2        0.02       -1.07      1.07 o 
  -6   4   2       30.56       28.50      2.24 o 
  -5   4   2        0.78        2.17      1.24 o 
  -4   4   2       52.62       54.13      3.35 o 
  -3   4   2      311.40      321.24      5.88 o 
  -2   4   2       30.20       32.27      2.91 o 
  -1   4   2       39.27       35.07      3.09 o 
   0   4   2       91.48       71.96      2.62 o 
   1   4   2      241.12      245.34      4.70 o 
   2   4   2       92.28       95.47      3.17 o 
   3   4   2      416.83      436.59     10.12 o 
   4   4   2      186.13      185.07      6.70 o 
   5   4   2       38.29       41.76      4.48 o 
   6   4   2      223.32      245.14     16.11 o 
  -7   5   2        0.54       -0.67      1.40 o 
  -6   5   2      123.20      128.50      5.58 o 
  -5   5   2      116.69      115.64      5.39 o 
  -4   5   2        2.64        2.90      1.05 o 
  -3   5   2      152.99      155.65      6.10 o 
  -2   5   2       63.74       67.68      4.53 o 
  -1   5   2        9.42        6.30      1.75 o 
   0   5   2       69.55       64.36      3.49 o 
   1   5   2       50.82       56.73      5.66 o 
   2   5   2        5.64        4.53      1.14 o 
   3   5   2      188.11      193.22      6.51 o 
   4   5   2       76.43       85.40      6.05 o 
   5   5   2        5.61        8.22      4.29 o 
  -7   6   2       43.16       49.60      7.37 o 
  -6   6   2       95.12      105.80     12.77 o 
  -5   6   2        0.05       -1.16      2.55 o 
  -4   6   2       44.67       45.68      5.41 o 
  -3   6   2      193.65      201.02     11.59 o 
  -2   6   2       71.00       68.98      7.21 o 
  -1   6   2       97.52       95.42      8.41 o 
   0   6   2        0.37        1.22      0.57 o 
   1   6   2       49.22       46.53      3.38 o 
   2   6   2      187.08      203.28      7.94 o 
   3   6   2       41.89       44.38      4.32 o 
   4   6   2       15.31       13.98      2.87 o 
  -6   7   2        6.31        4.71      2.04 o 
  -5   7   2       15.53       15.63      3.83 o 
  -4   7   2      138.43      143.64     10.59 o 
  -3   7   2        0.19       -0.05      2.28 o 
  -2   7   2       20.20       21.13      4.49 o 
  -1   7   2       99.46       84.52      8.60 o 
   0   7   2       50.46       38.58      4.75 o 
   1   7   2       64.35       66.87      5.07 o 
   2   7   2        8.39       12.73      2.40 o 
   3   7   2       41.45       45.22      6.85 o 
  -5   8   2        4.08        3.84      2.84 o 
  -4   8   2        6.85        5.55      3.13 o 
  -3   8   2      113.29      109.14     10.17 o 
  -2   8   2        1.67       -0.52      3.33 o 
  -1   8   2        4.30        8.93      3.70 o 
   0   8   2        0.67        1.26      3.50 o 
   1   8   2       11.42       11.67      4.40 o 
   2   8   2       73.84       88.48     10.78 o 
  -3   9   2        5.10       -0.82      3.15 o 
  -2   9   2        0.12        3.51      3.64 o 
  -1   9   2        1.78        0.71      3.24 o 
   0   9   2       36.00       31.01      6.95 o 
  -2 -10   3       17.96       17.90      3.24 o 
  -1 -10   3        5.49        6.04      2.17 o 
   0 -10   3       14.82        9.76      2.94 o 
   1 -10   3        1.60        0.05      1.66 o 
   2 -10   3       29.90       25.73      6.05 o 
   3 -10   3        0.09        2.25      3.59 o 
   4 -10   3        8.05       12.10      5.08 o 
  -3  -9   3       13.41       16.88      3.05 o 
  -2  -9   3       35.14       39.13      7.23 o 
  -1  -9   3       26.17       20.39      3.07 o 
   0  -9   3       25.28       22.17      3.30 o 
   1  -9   3       30.57       31.55      5.72 o 
   2  -9   3       14.03       15.81      2.75 o 
   3  -9   3       69.37       68.03      8.86 o 
   4  -9   3       89.02      115.42     11.57 o 
   5  -9   3        4.76        5.92      3.34 o 
   6  -9   3       14.88       22.14      5.52 o 
  -4  -8   3        1.76        0.29      2.23 o 
  -3  -8   3        9.92        7.37      2.12 o 
  -2  -8   3        0.41       -1.36      1.41 o 
  -1  -8   3        3.50        2.53      2.75 o 
   0  -8   3       11.67        6.73      2.77 o 
   1  -8   3      122.00      124.06      6.65 o 
   2  -8   3       36.87       39.31      3.73 o 
   3  -8   3      103.23      102.83      5.51 o 
   4  -8   3      110.96      110.63      5.13 o 
   5  -8   3       57.70       52.48      7.91 o 
   6  -8   3       17.37       16.46      4.86 o 
  -5  -7   3      112.42      126.93     12.06 o 
  -4  -7   3        0.25       -1.39      1.39 o 
  -3  -7   3        0.17        1.32      1.28 o 
  -2  -7   3       26.11       23.49      5.48 o 
  -1  -7   3       32.36       28.47      3.19 o 
   0  -7   3       15.85        9.44      1.99 o 
   1  -7   3      170.05      157.94      6.82 o 
   2  -7   3      124.78      127.40      5.93 o 
   3  -7   3        2.72        2.77      1.21 o 
   4  -7   3       26.32       25.16      2.79 o 
   5  -7   3       20.23       26.28      5.38 o 
   6  -7   3       23.42       26.54      5.74 o 
   7  -7   3        3.74       -0.71      2.54 o 
  -6  -6   3       85.55      100.63     10.99 o 
  -5  -6   3       11.28       16.98      4.77 o 
  -4  -6   3       16.65       15.86      1.59 o 
  -3  -6   3      235.67      218.22      9.09 o 
  -2  -6   3        0.19        0.07      1.09 o 
  -1  -6   3      250.30      271.35      6.94 o 
   0  -6   3        8.11        7.53      1.55 o 
   1  -6   3       88.15       82.50      4.52 o 
   2  -6   3      474.66      484.65     10.03 o 
   3  -6   3       94.94       95.69      4.02 o 
   4  -6   3      103.93      106.19      8.33 o 
   5  -6   3       55.91       68.39      7.72 o 
   6  -6   3        4.18        4.82      2.71 o 
   7  -6   3        2.79       -1.08      2.85 o 
  -7  -5   3       28.89       35.52      7.07 o 
  -6  -5   3       23.59       33.67      6.45 o 
  -5  -5   3       61.01       62.06      7.80 o 
  -4  -5   3       26.66       23.55      1.37 o 
  -3  -5   3       28.06       23.74      2.56 o 
  -2  -5   3       75.78       76.67      3.46 o 
  -1  -5   3       53.39       50.44      2.82 o 
   0  -5   3       18.14       15.94      2.33 o 
   1  -5   3      246.94      255.27      7.17 o 
   2  -5   3      340.11      347.21      8.59 o 
   3  -5   3      283.53      284.76      5.55 o 
   4  -5   3        3.41        2.24      1.40 o 
   5  -5   3       34.80       33.86      5.39 o 
   6  -5   3       42.22       47.34      6.53 o 
   7  -5   3        1.31        3.02      2.39 o 
   8  -5   3        9.40       12.44      4.14 o 
  -7  -4   3       11.94       15.72      5.03 o 
  -6  -4   3        2.30        1.27      2.59 o 
  -5  -4   3       78.59       79.94      8.39 o 
  -4  -4   3        2.76        2.47      2.16 o 
  -3  -4   3        3.48        2.14      0.83 o 
  -2  -4   3       14.11       12.63      1.55 o 
  -1  -4   3        5.87        4.46      1.11 o 
   0  -4   3        9.03       13.04      2.45 o 
   1  -4   3        9.07        3.26      0.96 o 
   2  -4   3       97.01       86.29      8.45 o 
   3  -4   3      289.18      293.90      8.73 o 
   4  -4   3       25.49       30.89      2.65 o 
   5  -4   3       91.87       98.61      8.57 o 
   6  -4   3       22.64       23.34      4.63 o 
   7  -4   3        6.52        7.22      3.31 o 
   8  -4   3        4.85        6.79      3.50 o 
  -7  -3   3       31.50       28.46      6.41 o 
  -6  -3   3        7.66        5.01      3.01 o 
  -5  -3   3       25.69       19.92      4.59 o 
  -4  -3   3        2.06        5.15      1.38 o 
  -3  -3   3       67.54       73.22      6.14 o 
  -2  -3   3       34.87       35.68      2.36 o 
  -1  -3   3      184.91      174.56      5.83 o 
   0  -3   3      263.87      262.39      6.02 o 
   1  -3   3      106.36      111.32      6.10 o 
   2  -3   3        0.56        0.70      0.72 o 
   3  -3   3      529.28      541.61     11.35 o 
   4  -3   3       12.13       14.94      1.97 o 
   5  -3   3        9.93       14.18      3.29 o 
   6  -3   3        2.43        1.32      2.25 o 
   7  -3   3        6.15       10.09      3.80 o 
   8  -3   3       17.61       34.08      6.16 o 
  -8  -2   3       22.09       24.69      6.31 o 
  -7  -2   3       63.59       65.97      8.44 o 
  -6  -2   3       25.49       17.93      4.24 o 
  -5  -2   3        0.33       -2.05      2.05 o 
  -4  -2   3        9.91       10.81      1.96 o 
  -3  -2   3      140.98      130.83      7.85 o 
  -2  -2   3     1542.90     1564.48      9.28 o 
  -1  -2   3      107.89      101.24      3.13 o 
   0  -2   3      608.81      590.89      8.59 o 
   1  -2   3     3534.66     3406.78     32.67 o 
   2  -2   3        4.44        2.83      0.63 o 
   3  -2   3        0.10        0.37      0.36 o 
   4  -2   3      183.63      187.47      4.36 o 
   5  -2   3        2.64        5.65      1.01 o 
   6  -2   3       52.71       49.50      2.57 o 
   7  -2   3        9.51       10.05      3.51 o 
   8  -2   3        2.36        4.89      2.65 o 
  -8  -1   3       33.00       39.61      7.61 o 
  -7  -1   3       30.69       29.13      5.71 o 
  -6  -1   3       25.18       16.00      3.83 o 
  -5  -1   3        3.57        4.76      1.61 o 
  -4  -1   3        3.64        3.15      0.52 o 
  -3  -1   3       86.26       81.52      2.77 o 
  -2  -1   3      161.50      175.14      4.34 o 
  -1  -1   3       65.78       61.25      2.59 o 
   0  -1   3     3097.43     3126.46     28.59 o 
   1  -1   3        0.48        1.20      0.60 o 
   2  -1   3       41.08       41.82      1.59 o 
   3  -1   3      611.19      612.45      6.89 o 
   4  -1   3       30.60       33.10      1.69 o 
   5  -1   3        1.31        1.30      0.85 o 
   6  -1   3        2.04        0.36      1.15 o 
   7  -1   3       16.81       15.36      3.03 o 
   8  -1   3        3.20        5.29      2.07 o 
  -8   0   3        7.71       10.80      4.41 o 
  -7   0   3       20.73       11.59      1.71 o 
  -6   0   3      386.56      377.08      8.22 o 
  -5   0   3       28.93       27.91      2.00 o 
  -4   0   3      123.67      145.11      8.37 o 
  -3   0   3      130.82      134.67      4.99 o 
  -2   0   3        0.83        0.19      0.69 o 
  -1   0   3       37.26       42.39      2.56 o 
   0   0   3     2676.32     2620.22     23.36 o 
   1   0   3      483.00      461.06      5.70 o 
   2   0   3        0.03        1.19      0.57 o 
   3   0   3      749.07      818.13      8.18 o 
   4   0   3       56.27       50.52      2.62 o 
   5   0   3        0.01        0.91      1.08 o 
   6   0   3        0.59        0.04      0.67 o 
   7   0   3        0.01       -0.56      1.74 o 
  -8   1   3       46.36       54.44      8.23 o 
  -7   1   3       19.73       17.56      4.90 o 
  -6   1   3       73.66       80.89      4.58 o 
  -5   1   3       39.65       37.35      2.60 o 
  -4   1   3      321.17      314.53     11.70 o 
  -3   1   3        6.03        6.12      1.14 o 
  -2   1   3      252.53      266.76      5.94 o 
  -1   1   3      424.81      410.73     11.78 o 
   0   1   3      228.96      218.10      6.18 o 
   1   1   3      557.57      570.04      6.84 o 
   2   1   3      153.99      132.15      3.24 o 
   3   1   3       13.08        9.23      1.26 o 
   4   1   3       21.75       22.55      1.54 o 
   5   1   3        5.80        6.12      1.16 o 
   6   1   3       25.71       22.65      2.60 o 
   7   1   3        2.16        2.54      2.44 o 
  -8   2   3       10.06       14.40      3.92 o 
  -7   2   3        8.01        8.42      3.52 o 
  -6   2   3       47.00       43.79      5.65 o 
  -5   2   3       75.76       74.92      3.73 o 
  -4   2   3        9.27        7.98      1.21 o 
  -3   2   3      359.09      352.53      5.95 o 
  -2   2   3      612.49      667.77      8.38 o 
  -1   2   3        2.30        1.48      1.46 o 
   0   2   3      150.52      151.91      3.78 o 
   1   2   3       12.31        7.80      1.12 o 
   2   2   3        0.82        2.03      0.87 o 
   3   2   3        8.94        6.17      1.05 o 
   4   2   3       11.93        9.35      1.32 o 
   5   2   3       68.26       63.11      3.98 o 
   6   2   3        3.76        3.73      3.20 o 
   7   2   3        0.52        1.39      3.72 o 
  -8   3   3        6.66        7.56      1.59 o 
  -7   3   3        0.15        0.41      1.03 o 
  -6   3   3        1.99        2.44      1.43 o 
  -5   3   3        0.70        0.52      1.04 o 
  -4   3   3       77.24       68.20      3.01 o 
  -3   3   3      228.09      233.24      5.71 o 
  -2   3   3       38.23       34.73      3.08 o 
  -1   3   3      290.87      303.08      9.56 o 
   0   3   3      132.49      110.35      9.24 o 
   1   3   3       28.01       22.76      1.36 o 
   2   3   3      312.99      318.67      5.63 o 
   3   3   3       86.96       84.75      3.64 o 
   4   3   3        3.79        1.68      1.82 o 
   5   3   3       26.81       25.05      3.54 o 
   6   3   3       50.56       41.23      7.27 o 
  -8   4   3       12.94       15.65      4.93 o 
  -7   4   3       70.11       62.35      4.09 o 
  -6   4   3        0.16        1.15      1.16 o 
  -5   4   3      102.71       90.89      4.88 o 
  -4   4   3       31.43       38.75      5.79 o 
  -3   4   3       83.77       72.40      6.60 o 
  -2   4   3      389.12      382.06     19.65 o 
  -1   4   3      573.39      594.21     13.20 o 
   0   4   3      188.64      189.17     11.58 o 
   1   4   3        6.30        3.79      0.83 o 
   2   4   3      579.99      582.27      8.68 o 
   3   4   3        1.88        0.45      1.22 o 
   4   4   3      105.30      108.22      6.69 o 
   5   4   3        7.69        4.69      2.19 o 
   6   4   3       23.65       22.66      5.83 o 
  -7   5   3        0.02        1.46      1.57 o 
  -6   5   3        1.26       -2.15      2.15 o 
  -5   5   3      106.53       98.16      4.97 o 
  -4   5   3        0.01       -0.43      0.65 o 
  -3   5   3      106.17       99.69      8.32 o 
  -2   5   3      334.02      343.70     15.23 o 
  -1   5   3        2.15        2.86      2.46 o 
   0   5   3      101.98       95.40      8.73 o 
   1   5   3       28.47       25.49      2.47 o 
   2   5   3        5.56        2.56      1.27 o 
   3   5   3        0.02       -1.29      1.29 o 
   4   5   3       16.41       19.04      3.18 o 
   5   5   3        5.99        4.43      1.83 o 
  -6   6   3       14.48       18.21      4.47 o 
  -5   6   3        0.90       -0.36      2.10 o 
  -4   6   3       14.02       15.89      4.08 o 
  -3   6   3      143.72      148.13     10.85 o 
  -2   6   3        6.87        4.36      2.66 o 
  -1   6   3        0.74        0.68      2.51 o 
   0   6   3      141.93      134.54     11.08 o 
   1   6   3        0.89        0.40      1.04 o 
   2   6   3       32.52       30.68      3.21 o 
   3   6   3        0.01        0.71      2.55 o 
   4   6   3        1.41        5.21      4.65 o 
  -6   7   3       18.98       19.06      4.50 o 
  -5   7   3       31.88       33.30      5.98 o 
  -4   7   3        0.79        0.32      2.84 o 
  -3   7   3       66.07       73.94      8.46 o 
  -2   7   3       60.89       74.13      8.53 o 
  -1   7   3       65.03       70.92      8.71 o 
   0   7   3        4.38        4.21      3.48 o 
   1   7   3        0.01       -1.48      2.73 o 
   2   7   3        3.60        2.77      3.06 o 
   3   7   3        4.06       -3.37      3.37 o 
  -4   8   3       59.78       67.55      8.51 o 
  -3   8   3       87.75       88.68      9.90 o 
  -2   8   3       26.89       21.61      5.81 o 
  -1   8   3       12.85       13.52      4.66 o 
   0   8   3       10.66       14.70      5.03 o 
   1   8   3        9.50       21.01      5.79 o 
   1 -11   4        5.52        4.46      2.40 o 
   2 -11   4       11.41        9.88      4.82 o 
  -2 -10   4       15.52       21.30      3.89 o 
  -1 -10   4       32.28       32.48      4.09 o 
   0 -10   4       80.25       87.02      6.43 o 
   1 -10   4        8.10        7.67      3.25 o 
   2 -10   4        9.63        6.99      3.60 o 
   3 -10   4       22.61       15.17      5.27 o 
   4 -10   4        0.05       -3.32      3.32 o 
  -4  -9   4       21.27       19.04      5.11 o 
  -3  -9   4       30.62       32.29      3.90 o 
  -2  -9   4       51.33       48.05     10.37 o 
  -1  -9   4       57.09       58.93      5.11 o 
   0  -9   4       23.48       20.44      3.24 o 
   1  -9   4        0.58        3.32      2.82 o 
   2  -9   4       29.32       29.56      3.48 o 
   3  -9   4        0.05       -0.42      2.65 o 
   4  -9   4      102.73       98.20     10.73 o 
   5  -9   4        0.53       -3.28      3.28 o 
  -5  -8   4        2.78       -1.90      2.75 o 
  -4  -8   4       54.36       53.85      8.23 o 
  -3  -8   4       12.62       11.88      4.06 o 
  -2  -8   4        3.98        3.07      1.78 o 
  -1  -8   4        3.55        2.38      1.64 o 
   0  -8   4      273.59      297.97     14.74 o 
   1  -8   4        0.40       -0.24      1.41 o 
   2  -8   4       37.61       37.76      3.66 o 
   3  -8   4       92.94       93.24      4.95 o 
   4  -8   4       17.74       15.79      4.89 o 
   5  -8   4        0.14        0.25      2.25 o 
   6  -8   4        2.87        7.63      3.70 o 
  -5  -7   4       64.39       83.89     10.25 o 
  -4  -7   4        3.20        1.82      2.08 o 
  -3  -7   4        1.11        0.80      2.67 o 
  -2  -7   4      828.14      836.52     15.67 o 
  -1  -7   4        3.84        1.05      1.51 o 
   0  -7   4      109.42      109.34      5.80 o 
   1  -7   4      470.86      484.99     11.57 o 
   2  -7   4        3.04        3.72      1.40 o 
   3  -7   4       45.75       45.16      3.10 o 
   4  -7   4        3.39        2.07      2.63 o 
   5  -7   4        0.00        3.40      2.72 o 
   6  -7   4       13.18        2.92      3.00 o 
   7  -7   4       19.70       23.04      5.57 o 
  -6  -6   4       26.72       25.94      6.22 o 
  -5  -6   4       19.45       19.28      5.08 o 
  -4  -6   4      112.57      112.35      5.19 o 
  -3  -6   4      139.56      145.67      5.79 o 
  -2  -6   4       66.68       60.66      3.94 o 
  -1  -6   4        5.66        1.93      2.94 o 
   0  -6   4       14.93       16.17      2.23 o 
   1  -6   4        0.40       -0.11      0.98 o 
   2  -6   4       45.49       44.80      3.09 o 
   3  -6   4       34.49       33.61      2.14 o 
   4  -6   4      110.83      132.01     10.51 o 
   5  -6   4       21.88       22.45      4.88 o 
   6  -6   4        1.00        2.08      2.87 o 
   7  -6   4       19.07       15.25      4.02 o 
  -7  -5   4       10.06       15.94      5.54 o 
  -6  -5   4       23.46       35.19      6.69 o 
  -5  -5   4      105.74      119.82     10.79 o 
  -4  -5   4       44.39       45.25      6.24 o 
  -3  -5   4       37.20       38.96      2.65 o 
  -2  -5   4      147.96      145.61      4.72 o 
  -1  -5   4        9.37        7.87      1.45 o 
   0  -5   4        0.13       -0.77      0.97 o 
   1  -5   4       16.47       13.19      1.50 o 
   2  -5   4       26.59       19.63      1.68 o 
   3  -5   4      164.41      179.56      7.85 o 
   4  -5   4       18.31       16.52      3.88 o 
   5  -5   4        6.95       10.50      3.51 o 
   6  -5   4       82.27       82.63      8.96 o 
   7  -5   4        2.89        3.66      3.59 o 
  -7  -4   4       70.60       69.05      9.35 o 
  -6  -4   4        1.29        7.14      3.30 o 
  -5  -4   4       18.91       21.65      4.66 o 
  -4  -4   4      189.31      172.27     11.53 o 
  -3  -4   4      111.26      112.48      6.04 o 
  -2  -4   4      200.00      195.24      6.80 o 
  -1  -4   4      450.36      476.04      8.68 o 
   0  -4   4        9.67        9.80      1.67 o 
   1  -4   4      231.42      257.72     13.32 o 
   2  -4   4      342.25      386.67     13.95 o 
   3  -4   4       34.92       30.97      2.58 o 
   4  -4   4      250.06      262.03      9.44 o 
   5  -4   4       39.08       46.73      6.37 o 
   6  -4   4       44.91       45.66      6.79 o 
   7  -4   4        1.21        3.45      2.80 o 
  -7  -3   4        1.92        1.45      3.10 o 
  -6  -3   4       44.02       40.67      6.54 o 
  -5  -3   4      104.40       99.77      9.12 o 
  -4  -3   4       51.71       47.12      5.85 o 
  -3  -3   4      597.23      623.23      7.70 o 
  -2  -3   4       32.15       32.74      3.11 o 
  -1  -3   4      228.52      247.10      7.71 o 
   0  -3   4     1716.24     1790.46     33.75 o 
   1  -3   4       11.53       20.30      3.10 o 
   2  -3   4      815.78      869.51     16.94 o 
   3  -3   4       23.90       18.79      1.19 o 
   4  -3   4        0.04        0.61      1.21 o 
   5  -3   4       65.99       64.49      7.48 o 
   6  -3   4      225.25      238.95     14.48 o 
   7  -3   4        0.88        2.79      2.79 o 
  -8  -2   4        8.97        4.10      3.45 o 
  -7  -2   4       34.03       29.92      5.89 o 
  -6  -2   4       19.35       16.07      4.27 o 
  -5  -2   4       58.73       62.27      7.02 o 
  -4  -2   4       74.52       71.39      5.61 o 
  -3  -2   4        2.87        6.37      1.10 o 
  -2  -2   4       54.25       64.02      2.66 o 
  -1  -2   4       81.12       79.44      3.36 o 
   0  -2   4       30.84       27.80      3.43 o 
   1  -2   4     1517.90     1492.57     24.61 o 
   2  -2   4       26.19       23.76      2.76 o 
   3  -2   4       48.67       45.70      1.90 o 
   4  -2   4      181.65      172.24      3.61 o 
   5  -2   4       49.69       52.50      2.85 o 
   6  -2   4        0.11        0.15      0.57 o 
   7  -2   4        0.66        1.98      2.44 o 
  -8  -1   4       23.11       26.26      5.90 o 
  -7  -1   4       13.27       13.01      4.36 o 
  -6  -1   4       67.26       58.40      7.35 o 
  -5  -1   4       65.47       65.43      2.36 o 
  -4  -1   4        5.11        2.46      0.82 o 
  -3  -1   4      258.75      244.86      7.41 o 
  -2  -1   4        2.55        1.59      0.93 o 
  -1  -1   4        4.08        1.73      0.94 o 
   0  -1   4       74.27       68.12      3.52 o 
   1  -1   4      110.06       93.87      4.06 o 
   2  -1   4       42.77       42.95      2.02 o 
   3  -1   4      398.63      398.99      6.23 o 
   4  -1   4       62.92       65.73      2.54 o 
   5  -1   4        0.05        0.12      0.82 o 
   6  -1   4       14.57       17.54      4.00 o 
   7  -1   4        2.66        4.93      2.90 o 
  -8   0   4      209.05      232.94     16.43 o 
  -7   0   4        3.30        0.36      1.93 o 
  -6   0   4        7.25        3.89      1.21 o 
  -5   0   4      960.13      943.72     42.13 o 
  -4   0   4      241.65      258.98     11.33 o 
  -3   0   4        8.36        9.67      1.45 o 
  -2   0   4       25.89       22.78      1.99 o 
  -1   0   4      119.72      110.32      4.62 o 
   0   0   4       25.90       29.13      2.52 o 
   1   0   4     1199.50     1310.02     10.93 o 
   2   0   4      207.75      212.50      5.12 o 
   3   0   4      182.51      165.02      4.62 o 
   4   0   4      153.15      158.70      4.84 o 
   5   0   4       52.72       55.63      3.01 o 
   6   0   4       26.70       25.28      3.56 o 
   7   0   4        9.90       13.94      5.38 o 
  -8   1   4        0.11       -2.18      2.38 o 
  -7   1   4       89.36       19.46     41.96 o 
  -6   1   4      173.69      179.96     11.40 o 
  -5   1   4       43.12       44.97      3.73 o 
  -4   1   4       45.33       47.33      4.74 o 
  -3   1   4      498.72      527.00     10.21 o 
  -2   1   4       85.18       89.75      5.32 o 
  -1   1   4      660.57      691.89     12.28 o 
   0   1   4        6.24        5.60      1.39 o 
   1   1   4       70.57       59.00      2.85 o 
   2   1   4      261.57      282.45      5.95 o 
   3   1   4      108.59      111.47      3.71 o 
   4   1   4       65.28       64.60      2.93 o 
   5   1   4       81.18       94.72      4.14 o 
   6   1   4        0.03        0.09      2.95 o 
   7   1   4        0.47        2.36      3.58 o 
  -8   2   4        5.97        1.25      1.71 o 
  -7   2   4       11.96       17.93      2.34 o 
  -6   2   4        0.08       -1.53      2.75 o 
  -5   2   4       12.20       14.16      1.75 o 
  -4   2   4       27.52       24.88      2.66 o 
  -3   2   4        1.53        0.25      1.39 o 
  -2   2   4        0.94        0.20      1.16 o 
  -1   2   4        7.98        9.36      0.98 o 
   0   2   4      139.99      143.80      3.93 o 
   1   2   4        0.02        0.20      0.66 o 
   2   2   4       16.21       14.56      1.56 o 
   3   2   4      218.50      233.55      5.34 o 
   4   2   4       41.16       43.78      4.07 o 
   5   2   4        2.13        6.42      2.66 o 
   6   2   4        3.50        8.76      2.79 o 
  -8   3   4        1.62        7.12      3.41 o 
  -7   3   4       24.48       26.15      2.75 o 
  -6   3   4       75.45       77.21      4.21 o 
  -5   3   4        3.40        2.27      1.47 o 
  -4   3   4        7.20        6.52      1.08 o 
  -3   3   4       21.66       18.08      1.99 o 
  -2   3   4        5.33        1.61      1.87 o 
  -1   3   4       64.29       60.95      5.02 o 
   0   3   4      131.10      118.40      6.96 o 
   1   3   4        8.69        6.95      1.23 o 
   2   3   4      302.13      305.30      8.99 o 
   3   3   4      163.42      168.46      5.93 o 
   4   3   4       45.05       36.44      4.02 o 
   5   3   4       54.45       61.39      5.58 o 
   6   3   4       21.76       24.35      4.41 o 
  -7   4   4        4.43        8.77      1.89 o 
  -6   4   4      168.31      163.68      7.30 o 
  -5   4   4       14.58       15.68      2.24 o 
  -4   4   4       33.78       20.97      4.23 o 
  -3   4   4        2.51        0.39      1.88 o 
  -2   4   4        5.48        7.14      2.90 o 
  -1   4   4       28.20       26.69      4.92 o 
   0   4   4     1011.22     1028.34     27.22 o 
   1   4   4       50.83       47.60      3.21 o 
   2   4   4        6.92        5.90      1.74 o 
   3   4   4      289.45      304.72      8.19 o 
   4   4   4        9.83        8.30      4.42 o 
   5   4   4        0.04        2.44      3.97 o 
  -7   5   4       14.07       16.65      3.05 o 
  -6   5   4       13.32       13.80      4.03 o 
  -5   5   4       14.99        9.82      3.46 o 
  -4   5   4       45.60       47.25      6.43 o 
  -3   5   4       41.12       41.65      6.00 o 
  -2   5   4      595.01      609.93     21.88 o 
  -1   5   4        0.03       -0.38      2.50 o 
   0   5   4       23.10       24.54      5.13 o 
   1   5   4      398.78      432.76     19.54 o 
   2   5   4       75.94       82.86      5.00 o 
   3   5   4        0.49       -0.76      1.94 o 
   4   5   4        4.02        1.09      2.20 o 
  -6   6   4        8.72       10.17      3.32 o 
  -5   6   4       20.12       20.72      4.92 o 
  -4   6   4        6.74        7.33      3.08 o 
  -3   6   4        4.51       10.22      3.83 o 
  -2   6   4        0.16       -0.42      3.06 o 
  -1   6   4        0.03       -0.41      2.99 o 
   0   6   4       72.54       79.85      9.18 o 
   1   6   4       35.65       38.13      6.52 o 
   2   6   4       22.27       33.40      6.00 o 
   3   6   4       26.10       35.29      6.75 o 
  -5   7   4        3.89        2.81      3.90 o 
  -4   7   4        1.38       -3.23      3.23 o 
  -3   7   4        3.08       -3.38      3.38 o 
  -2   7   4       54.85       61.90      8.48 o 
  -1   7   4       21.40       29.79      6.55 o 
   0   7   4       19.17       22.39      5.66 o 
   1   7   4       37.87       53.75      8.14 o 
   2   7   4       42.71       46.67      7.85 o 
  -2   8   4        8.69       12.53      5.16 o 
  -1   8   4       32.62       44.83      8.10 o 
   1 -11   5       30.74       30.25      6.37 o 
   2 -11   5        9.71        7.84      4.01 o 
  -2 -10   5        2.06        2.31      3.17 o 
  -1 -10   5       17.89       21.39      3.39 o 
   0 -10   5       36.96       36.33      4.90 o 
   1 -10   5       20.78       21.55      5.30 o 
   2 -10   5        0.01        1.91      2.73 o 
   3 -10   5       16.27       22.71      5.59 o 
   4 -10   5       29.36       32.43      7.01 o 
  -4  -9   5        0.71       -3.75      3.75 o 
  -3  -9   5       11.29        9.56      2.22 o 
  -2  -9   5       28.38       27.58      5.03 o 
  -1  -9   5        3.08        1.28      1.72 o 
   0  -9   5       27.75       22.82      4.79 o 
   1  -9   5       31.29       39.76      6.49 o 
   2  -9   5        0.98        0.53      2.50 o 
   3  -9   5       35.25       33.25      6.36 o 
   4  -9   5        1.58        0.22      2.59 o 
   5  -9   5        6.12        0.10      3.91 o 
  -5  -8   5       11.39       15.74      5.51 o 
  -4  -8   5       19.07       24.87      6.21 o 
  -3  -8   5       27.11       22.37      3.13 o 
  -2  -8   5       14.15       18.48      3.23 o 
  -1  -8   5      108.99      107.94      6.40 o 
   0  -8   5        2.22        3.68      2.66 o 
   1  -8   5      105.69       98.70     10.45 o 
   2  -8   5       36.23       34.79      3.41 o 
   3  -8   5       63.15       68.25      5.16 o 
   4  -8   5        2.75        1.26      3.08 o 
   5  -8   5        0.55       -3.38      3.38 o 
   6  -8   5       17.05       17.09      5.24 o 
  -5  -7   5        0.13        2.50      3.19 o 
  -4  -7   5       29.09       31.93      2.96 o 
  -3  -7   5       63.77       54.55      4.20 o 
  -2  -7   5       45.49       50.62      4.12 o 
  -1  -7   5      492.75      504.57     16.62 o 
   0  -7   5        1.07        0.45      1.25 o 
   1  -7   5       78.05       87.74      5.12 o 
   2  -7   5      106.14      118.55      5.50 o 
   3  -7   5       42.67       45.60      2.89 o 
   4  -7   5       28.06       24.92      5.31 o 
   5  -7   5       14.01        8.03      3.84 o 
   6  -7   5        0.22       -2.96      2.96 o 
  -6  -6   5        4.79        2.80      3.48 o 
  -5  -6   5        5.43        5.75      3.96 o 
  -4  -6   5        8.12        6.63      1.16 o 
  -3  -6   5       79.15       71.17      4.17 o 
  -2  -6   5       14.93       14.45      2.20 o 
  -1  -6   5       26.10       22.09      2.65 o 
   0  -6   5       54.08       55.06      3.89 o 
   1  -6   5       61.80       69.22      3.57 o 
   2  -6   5        2.87        3.33      1.21 o 
   3  -6   5        1.38        0.61      0.57 o 
   4  -6   5        0.44       -2.74      2.99 o 
   5  -6   5        0.59       -0.58      2.21 o 
   6  -6   5        0.33       -2.40      3.15 o 
   7  -6   5        7.59        8.95      4.15 o 
  -7  -5   5        3.02        2.29      3.55 o 
  -6  -5   5        5.19        5.48      3.52 o 
  -5  -5   5        0.47        0.53      2.30 o 
  -4  -5   5        9.23        8.32      3.31 o 
  -3  -5   5       28.35       26.01      5.86 o 
  -2  -5   5       29.58       27.57      4.04 o 
  -1  -5   5       18.66       17.87      2.12 o 
   0  -5   5      175.00      187.24      8.96 o 
   1  -5   5       35.12       30.46      5.15 o 
   2  -5   5        0.65        0.14      0.51 o 
   3  -5   5        7.88        5.19      1.26 o 
   4  -5   5        2.62        4.25      3.05 o 
   5  -5   5        2.41        2.56      2.46 o 
   6  -5   5       24.49       22.69      5.49 o 
   7  -5   5        0.11        6.85      4.00 o 
  -7  -4   5        0.86        3.96      2.40 o 
  -6  -4   5        0.00       -2.87      2.87 o 
  -5  -4   5        0.33        0.37      1.75 o 
  -4  -4   5       63.16       75.79      7.93 o 
  -3  -4   5      128.33      135.66      4.60 o 
  -2  -4   5      368.98      358.58      8.94 o 
  -1  -4   5       61.03       55.43      3.34 o 
   0  -4   5      366.00      366.39     14.52 o 
   1  -4   5      313.61      311.59      8.85 o 
   2  -4   5       73.71       84.33      3.73 o 
   3  -4   5        2.74        1.46      0.50 o 
   4  -4   5       39.45       35.85      5.72 o 
   5  -4   5       42.34       46.56      7.00 o 
   6  -4   5       99.11      101.89     10.48 o 
   7  -4   5       43.82       43.32      7.50 o 
  -7  -3   5        4.05        5.82      2.80 o 
  -6  -3   5        1.96        4.99      3.24 o 
  -5  -3   5       38.40       51.13      6.78 o 
  -4  -3   5        6.57       10.00      3.01 o 
  -3  -3   5      195.02      191.97      4.00 o 
  -2  -3   5      996.14     1033.25     12.12 o 
  -1  -3   5      124.46      134.92      4.99 o 
   0  -3   5      223.66      217.18      6.85 o 
   1  -3   5      891.05     1031.81     22.07 o 
   2  -3   5      110.06      105.39      4.25 o 
   3  -3   5        0.26       -0.13      0.89 o 
   4  -3   5       11.59        9.29      1.43 o 
   5  -3   5        5.06        4.81      3.20 o 
   6  -3   5        8.85       16.07      4.68 o 
   7  -3   5       61.02       61.24      8.27 o 
  -8  -2   5        6.46       -1.14      2.88 o 
  -7  -2   5        2.10        8.80      3.33 o 
  -6  -2   5        0.88        2.78      2.32 o 
  -5  -2   5        0.07        1.95      1.77 o 
  -4  -2   5       64.43       63.10      2.91 o 
  -3  -2   5        3.03        7.96      3.00 o 
  -2  -2   5       58.64       52.43      2.98 o 
  -1  -2   5      118.82      120.91      4.83 o 
   0  -2   5      115.59      126.67      5.37 o 
   1  -2   5        0.66        0.49      1.51 o 
   2  -2   5       26.79       26.59      2.60 o 
   3  -2   5      134.58      135.09      4.09 o 
   4  -2   5       15.78       12.30      1.40 o 
   5  -2   5       26.18       21.20      1.86 o 
   6  -2   5        0.31        1.69      2.36 o 
   7  -2   5        0.82        1.21      1.56 o 
  -8  -1   5        0.19        0.25      2.51 o 
  -7  -1   5       25.69       33.96      6.15 o 
  -6  -1   5       12.49        6.70      1.83 o 
  -5  -1   5        2.31        1.17      0.91 o 
  -4  -1   5       93.80      100.64      4.48 o 
  -3  -1   5      278.25      275.17      9.59 o 
  -2  -1   5       35.76       25.82      2.39 o 
  -1  -1   5       27.64       23.22      2.38 o 
   0  -1   5      715.81      741.46     10.46 o 
   1  -1   5        6.72        7.81      1.74 o 
   2  -1   5        8.10        6.82      1.03 o 
   3  -1   5       45.59       49.62      2.74 o 
   4  -1   5       30.70       33.83      3.17 o 
   5  -1   5        9.59        6.34      2.33 o 
   6  -1   5        4.09        3.92      2.98 o 
   7  -1   5        3.80        6.74      3.37 o 
  -8   0   5        0.31        1.77      2.08 o 
  -7   0   5       37.90       30.96      5.70 o 
  -6   0   5        0.76        1.32      0.85 o 
  -5   0   5      367.49      372.18      8.04 o 
  -4   0   5       87.11       89.53      6.14 o 
  -3   0   5        0.08        0.57      1.55 o 
  -2   0   5      977.94     1015.31     13.47 o 
  -1   0   5       30.19       21.21      2.48 o 
   0   0   5       15.19       16.18      2.28 o 
   1   0   5        1.25        0.00      0.84 o 
   2   0   5       22.85       22.56      1.92 o 
   3   0   5       40.37       40.91      2.77 o 
   4   0   5       38.92       30.14      3.28 o 
   5   0   5       42.34       39.20      3.06 o 
   6   0   5       40.21       40.54      6.07 o 
   7   0   5        0.80        2.06      1.66 o 
  -8   1   5        1.25        5.19      2.62 o 
  -7   1   5        2.56       -0.21      2.37 o 
  -6   1   5       29.75       28.74      4.84 o 
  -5   1   5      115.17      121.89      6.31 o 
  -4   1   5       63.54       62.75      6.74 o 
  -3   1   5       39.07       40.91      2.61 o 
  -2   1   5      233.95      249.48      5.82 o 
  -1   1   5       57.76       49.39      5.18 o 
   0   1   5       19.28       13.67      1.74 o 
   1   1   5       38.57       42.64      2.39 o 
   2   1   5        1.02        0.95      0.86 o 
   3   1   5        0.60        1.40      0.95 o 
   4   1   5       72.20       63.59      7.40 o 
   5   1   5       27.32       25.67      3.53 o 
   6   1   5       10.77       13.92      3.49 o 
  -7   2   5        0.03       -0.92      0.92 o 
  -6   2   5        0.31       -1.01      1.25 o 
  -5   2   5       50.32       48.92      6.38 o 
  -4   2   5      113.11      107.14      5.18 o 
  -3   2   5       49.73       47.42      3.09 o 
  -2   2   5       88.09       79.97      3.25 o 
  -1   2   5      281.23      289.25      7.77 o 
   0   2   5       78.40       73.10      3.24 o 
   1   2   5        1.89        0.90      0.79 o 
   2   2   5       23.04       23.19      3.57 o 
   3   2   5       52.24       50.94      4.22 o 
   4   2   5       27.21       30.51      5.04 o 
   5   2   5        0.21       -2.18      2.18 o 
   6   2   5       30.13       38.02      6.23 o 
  -7   3   5        0.27        3.33      1.96 o 
  -6   3   5       34.53       41.27      4.02 o 
  -5   3   5       86.80       87.10      8.57 o 
  -4   3   5       39.59       42.75      3.14 o 
  -3   3   5       39.53       34.12      2.88 o 
  -2   3   5       42.94       42.37      5.72 o 
  -1   3   5      287.11      264.45     13.59 o 
   0   3   5       12.61       11.63      1.71 o 
   1   3   5       68.86       70.16      4.01 o 
   2   3   5       71.95       70.63      4.59 o 
   3   3   5       62.72       54.64      4.64 o 
   4   3   5       47.47       37.78      6.10 o 
   5   3   5       10.21       14.30      4.02 o 
  -7   4   5        8.20        3.07      2.92 o 
  -6   4   5       18.64       21.96      4.96 o 
  -5   4   5       23.47       26.15      2.71 o 
  -4   4   5        0.25        3.64      2.77 o 
  -3   4   5      246.34      279.43     14.93 o 
  -2   4   5       29.22       28.23      5.33 o 
  -1   4   5      109.86      108.88      9.60 o 
   0   4   5       76.92       75.73      8.14 o 
   1   4   5       18.25       18.45      3.38 o 
   2   4   5       37.44       40.51      3.67 o 
   3   4   5       51.43       58.70      7.81 o 
   4   4   5        0.17        0.36      2.14 o 
  -6   5   5       34.34       29.33      5.56 o 
  -5   5   5       27.39       27.80      5.60 o 
  -4   5   5        0.81       -1.45      2.43 o 
  -3   5   5      138.33      138.04     11.30 o 
  -2   5   5        3.29        7.04      3.23 o 
  -1   5   5       39.57       43.93      6.95 o 
   0   5   5       49.57       48.01      7.27 o 
   1   5   5       13.98       14.00      4.48 o 
   2   5   5       40.04       26.39      5.75 o 
   3   5   5        8.01        8.08      3.54 o 
  -5   6   5       43.13       43.51      7.20 o 
  -4   6   5       25.46       24.29      5.65 o 
  -3   6   5       41.17       49.19      7.45 o 
  -2   6   5       47.86       46.86      7.37 o 
  -1   6   5        2.40       -0.09      2.54 o 
   0   6   5       18.11       18.93      5.55 o 
   1   6   5        5.53        3.08      2.88 o 
   2   6   5       12.70       16.68      4.57 o 
  -3   7   5        7.06        4.72      4.30 o 
  -2   7   5        2.80        4.71      3.93 o 
  -1   7   5        0.15       -3.65      4.27 o 
   0   7   5        3.77        4.79      3.32 o 
   1 -11   6       13.16       14.89      4.72 o 
  -2 -10   6        7.55        4.18      2.16 o 
  -1 -10   6        0.31        0.17      3.21 o 
   0 -10   6        0.45       -2.22      3.15 o 
   1 -10   6        0.37        4.84      3.41 o 
   2 -10   6        2.78       -1.10      2.94 o 
   3 -10   6        1.01       -1.07      3.14 o 
   4 -10   6       13.14       13.52      5.33 o 
  -4  -9   6       16.09       12.75      5.32 o 
  -3  -9   6        0.10       -1.39      2.81 o 
  -2  -9   6        1.09        4.93      3.03 o 
  -1  -9   6       23.99       21.48      3.38 o 
   0  -9   6        0.88       -0.25      2.69 o 
   1  -9   6       32.13       36.91      6.51 o 
   2  -9   6        2.83        2.01      2.94 o 
   3  -9   6        0.36        1.87      3.39 o 
   4  -9   6       18.32       16.16      4.92 o 
   5  -9   6        0.57        7.08      3.78 o 
  -5  -8   6       80.67       90.29     11.30 o 
  -4  -8   6       13.84       10.47      4.85 o 
  -3  -8   6       11.26        9.82      2.30 o 
  -2  -8   6      239.95      240.23     13.48 o 
  -1  -8   6      105.16      116.46      8.98 o 
   0  -8   6       30.30       33.94      5.35 o 
   1  -8   6        1.60        1.52      1.55 o 
   2  -8   6       29.63       27.11      3.05 o 
   3  -8   6       38.56       38.49      3.76 o 
   4  -8   6       57.73       51.94      7.96 o 
   5  -8   6        0.14       -4.04      4.04 o 
   6  -8   6        3.75        9.95      4.55 o 
  -5  -7   6       38.54       47.08      7.97 o 
  -4  -7   6       79.24       70.57      8.93 o 
  -3  -7   6        5.63        5.40      1.87 o 
  -2  -7   6        0.06        1.05      1.42 o 
  -1  -7   6        8.32       11.13      3.23 o 
   0  -7   6        0.01        1.52      1.36 o 
   1  -7   6       56.72       55.23      4.24 o 
   2  -7   6      158.45      170.41      7.07 o 
   3  -7   6        4.73        4.59      1.18 o 
   4  -7   6       29.62       35.32      6.64 o 
   5  -7   6        9.14        0.24      2.82 o 
   6  -7   6        0.08        2.20      2.98 o 
  -6  -6   6       20.96       28.39      6.41 o 
  -5  -6   6        0.21       -0.60      2.53 o 
  -4  -6   6       30.90       26.53      2.00 o 
  -3  -6   6       25.64       22.61      2.64 o 
  -2  -6   6        0.91       -0.42      1.31 o 
  -1  -6   6        2.04        3.96      2.18 o 
   0  -6   6        9.31        9.86      2.26 o 
   1  -6   6       15.31       17.26      2.79 o 
   2  -6   6       76.74       79.56      4.32 o 
   3  -6   6        9.81        9.28      1.06 o 
   4  -6   6        1.71       -0.05      2.13 o 
   5  -6   6       26.45       26.15      6.19 o 
   6  -6   6       30.45       46.58      7.79 o 
  -6  -5   6        0.10        0.06      2.71 o 
  -5  -5   6       20.00       17.48      4.71 o 
  -4  -5   6       63.78       52.91      7.45 o 
  -3  -5   6       13.35       11.50      1.87 o 
  -2  -5   6        1.27        0.68      0.95 o 
  -1  -5   6        1.02        0.73      1.16 o 
   0  -5   6       22.01       23.85      2.77 o 
   1  -5   6        3.67        1.01      1.31 o 
   2  -5   6       10.68        9.12      3.56 o 
   3  -5   6      145.80      141.12      4.59 o 
   4  -5   6        6.80        6.86      3.61 o 
   5  -5   6       18.63       26.88      5.82 o 
   6  -5   6       13.20       16.31      5.29 o 
   7  -5   6        1.72       -3.48      3.48 o 
  -7  -4   6       12.16       17.53      5.60 o 
  -6  -4   6       24.74       19.90      5.55 o 
  -5  -4   6        1.61        0.23      2.03 o 
  -4  -4   6        0.23       -0.07      2.41 o 
  -3  -4   6       77.31       72.00      2.97 o 
  -2  -4   6      272.33      302.67      7.54 o 
  -1  -4   6      300.36      307.24      8.43 o 
   0  -4   6       65.02       67.03      4.38 o 
   1  -4   6      126.53      129.51      6.39 o 
   2  -4   6      292.52      304.46      6.98 o 
   3  -4   6       78.47       83.48      4.54 o 
   4  -4   6       65.00       54.70      4.05 o 
   5  -4   6        3.94       12.38      4.45 o 
   6  -4   6       73.79       74.86      9.59 o 
   7  -4   6       43.17       38.94      7.19 o 
  -7  -3   6       12.08       16.29      4.79 o 
  -6  -3   6       16.18       12.09      3.72 o 
  -5  -3   6       26.22       25.34      4.80 o 
  -4  -3   6       35.27       37.64      2.45 o 
  -3  -3   6        0.04        1.02      0.98 o 
  -2  -3   6        2.02        0.85      1.13 o 
  -1  -3   6       29.16       40.80      3.19 o 
   0  -3   6      138.08      137.74      6.13 o 
   1  -3   6      536.62      515.32      9.28 o 
   2  -3   6      151.36      159.32      5.21 o 
   3  -3   6       20.00       24.37      2.50 o 
   4  -3   6      266.23      267.10     20.61 o 
   5  -3   6       56.61       50.67      3.90 o 
   6  -3   6        5.87        3.07      2.77 o 
   7  -3   6        3.08        3.87      2.91 o 
  -7  -2   6       38.23       55.92      8.23 o 
  -6  -2   6        1.68        1.36      2.26 o 
  -5  -2   6       61.00       51.22      2.77 o 
  -4  -2   6       44.28       41.97      3.09 o 
  -3  -2   6        1.43        1.89      1.15 o 
  -2  -2   6       33.28       30.21      2.77 o 
  -1  -2   6       52.68       46.98      4.76 o 
   0  -2   6       67.10       65.52      3.51 o 
   1  -2   6      237.05      234.76      6.46 o 
   2  -2   6       55.56       55.48      3.27 o 
   3  -2   6       75.28       79.04      4.64 o 
   4  -2   6       85.31       93.38      9.77 o 
   5  -2   6        3.67        6.55      2.66 o 
   6  -2   6        1.84       -1.68      1.97 o 
   7  -2   6        0.70        5.79      3.09 o 
  -7  -1   6        0.96       -3.24      3.24 o 
  -6  -1   6       22.16       17.79      2.02 o 
  -5  -1   6      145.74      141.04      5.83 o 
  -4  -1   6       21.18       18.63      2.49 o 
  -3  -1   6       55.31       57.26      5.23 o 
  -2  -1   6        4.61        4.95      2.23 o 
  -1  -1   6        1.08        0.10      1.36 o 
   0  -1   6      391.37      397.90      9.08 o 
   1  -1   6      248.34      272.47      7.26 o 
   2  -1   6       14.25       12.34      1.66 o 
   3  -1   6       78.80       79.62      4.45 o 
   4  -1   6       15.76       18.50      2.30 o 
   5  -1   6        7.57        7.82      1.51 o 
   6  -1   6        0.78        2.24      1.76 o 
  -7   0   6        1.96       -2.20      2.20 o 
  -6   0   6       42.10       48.77      6.58 o 
  -5   0   6       18.04       14.86      2.42 o 
  -4   0   6      204.02      220.72      7.67 o 
  -3   0   6      136.75      131.82      6.33 o 
  -2   0   6       35.23       35.48      2.55 o 
  -1   0   6      232.91      276.44      9.86 o 
   0   0   6        0.74       -0.28      1.17 o 
   1   0   6       43.17       42.16      2.29 o 
   2   0   6        2.37        0.87      0.88 o 
   3   0   6        0.64        0.12      0.99 o 
   4   0   6        6.58        6.79      1.55 o 
   5   0   6       10.56       10.99      2.49 o 
   6   0   6       26.50       21.85      6.84 o 
  -7   1   6        0.82        2.42      1.76 o 
  -6   1   6        2.86       -0.31      1.40 o 
  -5   1   6       48.35       45.94      3.46 o 
  -4   1   6       13.05       11.51      3.78 o 
  -3   1   6       92.88       91.91      5.53 o 
  -2   1   6       13.00       15.65      1.79 o 
  -1   1   6       10.11       13.10      2.35 o 
   0   1   6      160.51      161.42      4.69 o 
   1   1   6       10.60        8.16      1.46 o 
   2   1   6        7.33        7.84      1.78 o 
   3   1   6      109.47      102.54      6.08 o 
   4   1   6       24.88       17.13      3.97 o 
   5   1   6        3.28        2.02      1.65 o 
   6   1   6       13.03       20.41      4.64 o 
  -7   2   6       26.94       29.93      3.89 o 
  -6   2   6        5.24        4.18      1.66 o 
  -5   2   6        2.28        1.21      1.22 o 
  -4   2   6       13.69        5.75      2.97 o 
  -3   2   6       67.21       61.38      3.69 o 
  -2   2   6      130.32      129.80      5.63 o 
  -1   2   6       98.92      102.82      4.17 o 
   0   2   6      171.00      182.65      6.14 o 
   1   2   6       59.61       52.45      3.75 o 
   2   2   6       47.77       46.01      3.92 o 
   3   2   6        8.90        6.56      2.09 o 
   4   2   6        6.45        0.00      2.07 o 
   5   2   6        0.09       -0.79      2.16 o 
  -7   3   6        0.02        4.29      1.85 o 
  -6   3   6        3.84        5.84      2.11 o 
  -5   3   6       12.96        7.41      3.57 o 
  -4   3   6       19.30       19.27      2.15 o 
  -3   3   6       41.99       35.33      8.72 o 
  -2   3   6       44.20       34.98      5.78 o 
  -1   3   6       91.16       91.27      9.00 o 
   0   3   6      159.49      145.50     16.21 o 
   1   3   6        3.59        3.98      1.42 o 
   2   3   6       34.15       37.36      3.66 o 
   3   3   6       11.73        4.23      2.73 o 
   4   3   6       12.25        8.04      3.29 o 
  -6   4   6        0.18        4.86      3.11 o 
  -5   4   6       71.40       79.37      9.24 o 
  -4   4   6      128.62      134.58     11.33 o 
  -3   4   6        0.77        0.85      2.97 o 
  -2   4   6      473.57      503.99     21.55 o 
  -1   4   6       73.91       67.73      8.33 o 
   0   4   6        0.67       -3.09      3.09 o 
   1   4   6      126.19      143.55     12.07 o 
   2   4   6       22.03       27.12      5.67 o 
   3   4   6        1.82       -1.72      1.72 o 
  -5   5   6       18.12       22.96      5.80 o 
  -4   5   6       55.13       64.03      8.50 o 
  -3   5   6        1.66       -2.66      2.66 o 
  -2   5   6       24.66       33.53      6.27 o 
  -1   5   6       51.53       51.78      7.92 o 
   0   5   6       49.03       50.95      7.72 o 
   1   5   6        0.13       -2.42      2.42 o 
   2   5   6        0.17       -3.02      3.02 o 
  -4   6   6       21.91       10.55      4.55 o 
  -3   6   6       65.61       81.15      9.96 o 
  -2   6   6       32.24       33.92      6.93 o 
  -1   6   6        7.49        4.47      4.14 o 
   0   6   6        5.33        6.36      3.64 o 
  -2 -10   7        3.08        8.07      2.98 o 
  -1 -10   7        6.90        8.70      2.65 o 
   0 -10   7        7.73        6.38      3.51 o 
   1 -10   7       18.11       23.59      6.10 o 
   2 -10   7        1.75        0.74      3.20 o 
   3 -10   7        0.21       -0.16      3.51 o 
  -3  -9   7        0.91       -3.79      3.79 o 
  -2  -9   7        8.98        9.12      2.46 o 
  -1  -9   7       77.89       76.84      6.12 o 
   0  -9   7       20.74       19.08      4.99 o 
   1  -9   7        0.33        1.08      2.13 o 
   2  -9   7       11.43       10.55      4.09 o 
   3  -9   7       13.14       13.33      4.75 o 
   4  -9   7        8.63        4.82      3.81 o 
   5  -9   7        0.01        3.54      2.64 o 
  -4  -8   7       26.14       30.24      6.94 o 
  -3  -8   7        0.62        0.63      1.73 o 
  -2  -8   7       98.24       99.90      6.38 o 
  -1  -8   7        9.27        8.21      3.60 o 
   0  -8   7        9.62       10.42      3.44 o 
   1  -8   7       37.16       38.50      4.18 o 
   2  -8   7        6.09        3.22      1.63 o 
   3  -8   7        0.33       -3.71      3.71 o 
   4  -8   7        4.15        3.16      3.42 o 
   5  -8   7       13.18       18.89      5.84 o 
  -5  -7   7        1.16        4.13      4.24 o 
  -4  -7   7       22.06       26.45      5.97 o 
  -3  -7   7       31.15       30.16      3.50 o 
  -2  -7   7       18.03       21.11      3.16 o 
  -1  -7   7        0.01       -0.33      2.03 o 
   0  -7   7        5.32        5.28      1.87 o 
   1  -7   7       44.71       43.89      3.84 o 
   2  -7   7        5.16        4.35      1.56 o 
   3  -7   7       36.02       27.92      1.94 o 
   4  -7   7        0.46        3.75      3.47 o 
   5  -7   7        1.37        1.75      3.33 o 
   6  -7   7        2.99        2.30      3.88 o 
  -6  -6   7       35.17       32.30      7.01 o 
  -5  -6   7        5.51       12.02      4.62 o 
  -4  -6   7       12.52       11.48      1.60 o 
  -3  -6   7       57.90       65.79      6.49 o 
  -2  -6   7       79.70       79.02      4.08 o 
  -1  -6   7       49.99       48.40      4.02 o 
   0  -6   7       12.89       11.93      2.37 o 
   1  -6   7        3.99        2.30      3.02 o 
   2  -6   7        1.71       -1.22      3.06 o 
   3  -6   7        0.49        0.09      0.52 o 
   4  -6   7       24.72       28.28      6.05 o 
   5  -6   7        8.79       12.48      5.12 o 
   6  -6   7       10.55        9.36      4.62 o 
  -6  -5   7        5.22        9.83      3.59 o 
  -5  -5   7       25.17       33.60      5.92 o 
  -4  -5   7       49.67       44.97      7.00 o 
  -3  -5   7       54.46       56.30      3.05 o 
  -2  -5   7      153.29      154.06      6.12 o 
  -1  -5   7       26.02       31.20      3.22 o 
   0  -5   7        0.92        1.13      1.89 o 
   1  -5   7       13.35       13.54      4.10 o 
   2  -5   7       14.77       17.57      2.45 o 
   3  -5   7      111.13      111.31      6.60 o 
   4  -5   7       32.25       22.29      3.90 o 
   5  -5   7        2.47        5.50      3.96 o 
   6  -5   7       56.24       64.25      9.22 o 
  -7  -4   7        0.13        3.03      2.54 o 
  -6  -4   7        8.07       13.19      4.56 o 
  -5  -4   7       38.88       44.20      6.73 o 
  -4  -4   7        0.35        0.88      1.04 o 
  -3  -4   7       23.34       23.03      1.99 o 
  -2  -4   7       25.12       24.18      2.62 o 
  -1  -4   7       12.11       12.71      2.20 o 
   0  -4   7      102.88      109.40      5.96 o 
   1  -4   7       71.24       65.85      3.77 o 
   2  -4   7       28.64       33.07      3.21 o 
   3  -4   7       40.11       36.35      3.14 o 
   4  -4   7       53.57       53.68      8.04 o 
   5  -4   7        0.77       -3.23      3.36 o 
   6  -4   7        3.46        4.28      3.72 o 
  -7  -3   7       20.36       21.84      5.81 o 
  -6  -3   7        0.25        2.34      2.62 o 
  -5  -3   7       20.49       21.56      1.74 o 
  -4  -3   7       56.39       56.02      3.71 o 
  -3  -3   7        3.20        1.34      1.04 o 
  -2  -3   7       22.93       18.64      2.49 o 
  -1  -3   7        0.03        1.21      1.31 o 
   0  -3   7      145.13      145.53      6.86 o 
   1  -3   7       44.66       45.84      3.20 o 
   2  -3   7      103.86      108.23      5.58 o 
   3  -3   7      137.40      132.36      6.25 o 
   4  -3   7       29.08       32.45      3.54 o 
   5  -3   7       56.90       59.87      4.41 o 
   6  -3   7        0.77        5.13      3.37 o 
  -7  -2   7       65.82       77.45      9.57 o 
  -6  -2   7        4.38        8.03      3.46 o 
  -5  -2   7       26.72       31.94      2.92 o 
  -4  -2   7      225.11      221.85      7.78 o 
  -3  -2   7       34.31       30.42      3.26 o 
  -2  -2   7        0.97        0.38      1.74 o 
  -1  -2   7        3.12        2.89      1.39 o 
   0  -2   7       23.96       18.82      2.30 o 
   1  -2   7       43.12       42.03      3.75 o 
   2  -2   7      131.81      120.83      7.82 o 
   3  -2   7       39.36       34.19      3.54 o 
   4  -2   7       13.94       13.89      2.42 o 
   5  -2   7       19.06       19.20      3.52 o 
   6  -2   7        8.49       20.60      5.34 o 
  -7  -1   7        5.05        7.59      2.97 o 
  -6  -1   7       12.99       12.97      3.63 o 
  -5  -1   7      207.78      203.47      7.74 o 
  -4  -1   7        2.48        1.26      1.52 o 
  -3  -1   7        0.01        1.11      1.29 o 
  -2  -1   7       85.85      100.89      5.82 o 
  -1  -1   7        2.31        1.02      1.11 o 
   0  -1   7       33.76       35.02      2.97 o 
   1  -1   7       37.20       38.87      3.77 o 
   2  -1   7       26.59       26.50      2.66 o 
   3  -1   7       57.39       56.12      3.71 o 
   4  -1   7        9.12        8.93      2.05 o 
   5  -1   7       23.76       24.63      4.26 o 
   6  -1   7        7.78        5.10      3.35 o 
  -7   0   7        7.83       17.88      4.37 o 
  -6   0   7        0.23       -2.45      2.45 o 
  -5   0   7       44.71       44.63      3.95 o 
  -4   0   7       21.99       20.77      2.41 o 
  -3   0   7       23.18       17.26      2.92 o 
  -2   0   7       23.42       28.17      3.43 o 
  -1   0   7        2.11        2.71      2.28 o 
   0   0   7        8.14        8.12      2.91 o 
   1   0   7        5.45        7.87      1.80 o 
   2   0   7        0.01       -1.13      1.13 o 
   3   0   7       47.95       38.46      5.69 o 
   4   0   7       21.12       25.39      3.49 o 
   5   0   7        0.08       -1.69      1.84 o 
  -7   1   7       20.04       19.26      4.69 o 
  -6   1   7        8.14        8.84      5.36 o 
  -5   1   7       22.65       21.78      3.18 o 
  -4   1   7       34.20       24.59      5.18 o 
  -3   1   7       15.76       13.98      4.14 o 
  -2   1   7        2.34        1.28      2.10 o 
  -1   1   7        1.40        2.74      2.15 o 
   0   1   7        4.99        5.64      1.71 o 
   1   1   7       41.87       34.18      3.37 o 
   2   1   7        1.92        0.62      1.29 o 
   3   1   7       63.52       72.36      7.77 o 
   4   1   7       43.43       53.34      6.87 o 
   5   1   7        2.77       -0.29      1.77 o 
  -6   2   7       29.46       32.04      3.75 o 
  -5   2   7        8.45        7.28      1.97 o 
  -4   2   7        1.07        3.98      3.11 o 
  -3   2   7        0.00       -0.84      0.84 o 
  -2   2   7        0.11        0.61      1.47 o 
  -1   2   7       13.74       12.28      4.18 o 
   0   2   7      108.10      108.19      5.21 o 
   1   2   7       41.41       37.77      3.48 o 
   2   2   7        0.16        0.37      2.36 o 
   3   2   7       24.35       19.59      4.67 o 
   4   2   7       14.14       10.04      2.70 o 
  -6   3   7       29.03       25.85      6.10 o 
  -5   3   7        0.26       -3.31      3.31 o 
  -4   3   7        2.22        1.16      2.96 o 
  -3   3   7       67.46       62.51      7.96 o 
  -2   3   7       40.64       47.77      7.19 o 
  -1   3   7       67.38       73.74      8.70 o 
   0   3   7        0.49       -2.46      2.46 o 
   1   3   7        0.55        0.12      1.77 o 
   2   3   7       48.22       38.41      6.63 o 
   3   3   7       49.60       47.77      7.06 o 
  -5   4   7       22.71       28.84      5.89 o 
  -4   4   7       11.76        9.06      3.90 o 
  -3   4   7       63.53       57.50      8.10 o 
  -2   4   7        2.05        4.80      3.43 o 
  -1   4   7        1.58       -3.36      3.36 o 
   0   4   7        6.26       12.75      4.35 o 
   1   4   7       85.83       88.73     10.16 o 
   2   4   7        0.66       -2.31      2.31 o 
  -4   5   7        0.24        2.77      2.78 o 
  -3   5   7        0.09       -1.43      3.67 o 
  -2   5   7        6.38       12.54      4.73 o 
  -1   5   7        9.10       10.52      4.09 o 
   0   5   7        6.09        3.39      2.57 o 
   1   5   7       39.15       51.08      8.08 o 
  -1 -10   8        0.05        0.21      1.50 o 
   0 -10   8       29.74       26.34      5.81 o 
   1 -10   8        6.04        6.58      3.91 o 
   2 -10   8        2.36       -0.83      2.39 o 
   3 -10   8        6.78        5.31      3.75 o 
  -3  -9   8        3.05       -3.50      3.99 o 
  -2  -9   8        0.29       -0.27      1.76 o 
  -1  -9   8       74.09       71.23      7.96 o 
   0  -9   8       17.83       19.09      4.83 o 
   1  -9   8        1.07       -0.27      3.73 o 
   2  -9   8       11.97        9.90      4.57 o 
   3  -9   8       30.10       21.51      6.12 o 
   4  -9   8        2.11       -1.16      3.84 o 
  -4  -8   8        0.00        3.79      4.33 o 
  -3  -8   8        0.14        3.58      1.92 o 
  -2  -8   8        4.22        3.72      2.00 o 
  -1  -8   8       29.81       31.07      5.59 o 
   0  -8   8        9.24        6.02      3.21 o 
   1  -8   8       19.38       18.84      3.08 o 
   2  -8   8       25.20       15.21      4.92 o 
   3  -8   8        0.17        1.03      3.06 o 
   4  -8   8        3.09        5.15      3.91 o 
   5  -8   8        0.06        4.87      3.59 o 
  -5  -7   8        4.24        3.18      3.76 o 
  -4  -7   8        0.65        8.67      4.21 o 
  -3  -7   8        2.69       -0.66      2.44 o 
  -2  -7   8        0.45        0.43      1.72 o 
  -1  -7   8       37.50       46.91      6.30 o 
   0  -7   8        2.59        3.25      3.07 o 
   1  -7   8        3.19        4.82      3.12 o 
   2  -7   8       14.90       15.59      4.86 o 
   3  -7   8        2.93        4.04      1.39 o 
   4  -7   8        2.24       -2.78      4.03 o 
   5  -7   8        4.52       17.81      5.95 o 
  -5  -6   8        1.20       -1.48      2.28 o 
  -4  -6   8        1.99        0.30      2.56 o 
  -3  -6   8       29.52       28.50      2.84 o 
  -2  -6   8        9.92       11.39      2.14 o 
  -1  -6   8       62.67       61.96      5.67 o 
   0  -6   8       63.84       60.92      7.41 o 
   1  -6   8        5.25        5.26      3.49 o 
   2  -6   8        6.35        7.16      2.64 o 
   3  -6   8       22.88       22.59      2.65 o 
   4  -6   8        1.50        3.08      3.34 o 
   5  -6   8        4.03        0.02      2.83 o 
  -6  -5   8        0.78        3.70      2.91 o 
  -5  -5   8        1.82       -0.26      1.25 o 
  -4  -5   8       15.83       16.54      4.37 o 
  -3  -5   8       19.03       19.67      2.16 o 
  -2  -5   8       82.98       86.99      5.04 o 
  -1  -5   8       12.52       11.67      2.38 o 
   0  -5   8        6.63        8.72      3.56 o 
   1  -5   8       72.80       77.65      8.42 o 
   2  -5   8       13.63       17.34      2.65 o 
   3  -5   8        7.85        8.06      2.53 o 
   4  -5   8       18.21       11.27      1.88 o 
   5  -5   8        8.63        8.02      4.64 o 
   6  -5   8        2.06        0.45      4.02 o 
  -6  -4   8        3.13        0.41      2.60 o 
  -5  -4   8        2.19        2.56      2.28 o 
  -4  -4   8        6.46        8.50      1.79 o 
  -3  -4   8        8.85        9.10      1.61 o 
  -2  -4   8       29.27       27.95      3.10 o 
  -1  -4   8       12.77       11.00      2.31 o 
   0  -4   8      131.86      131.63     10.10 o 
   1  -4   8      188.82      191.54      8.06 o 
   2  -4   8      120.70      117.13      6.24 o 
   3  -4   8       46.94       50.83      4.08 o 
   4  -4   8       47.21       41.30      3.58 o 
   5  -4   8       14.12        9.19      4.99 o 
   6  -4   8        2.98        2.51      2.91 o 
  -6  -3   8       12.19       16.55      4.59 o 
  -5  -3   8       12.44       14.48      3.95 o 
  -4  -3   8        0.45       -1.41      1.41 o 
  -3  -3   8       25.58       26.81      3.72 o 
  -2  -3   8      233.95      236.48     11.36 o 
  -1  -3   8        0.37        0.05      1.49 o 
   0  -3   8        8.84        4.96      1.96 o 
   1  -3   8      356.56      379.50     14.53 o 
   2  -3   8        6.32        7.27      1.97 o 
   3  -3   8        3.82       -0.82      1.37 o 
   4  -3   8        6.64        7.30      2.29 o 
   5  -3   8        0.78        1.60      2.38 o 
  -6  -2   8        0.00       -3.14      3.14 o 
  -5  -2   8        0.31       -2.35      2.35 o 
  -4  -2   8      156.58      168.87      7.50 o 
  -3  -2   8       17.53       19.13      2.85 o 
  -2  -2   8        0.54       -2.54      2.54 o 
  -1  -2   8       98.65      106.88      6.37 o 
   0  -2   8       13.51       17.11      2.86 o 
   1  -2   8        8.09        5.24      2.01 o 
   2  -2   8        2.38        2.39      1.67 o 
   3  -2   8        0.39       -2.32      3.76 o 
   4  -2   8        9.18        8.52      2.31 o 
   5  -2   8        2.51        0.96      3.73 o 
  -6  -1   8        0.03       -2.00      2.00 o 
  -5  -1   8       46.11       47.89      6.15 o 
  -4  -1   8       24.30       28.18      3.40 o 
  -3  -1   8        4.93        5.44      1.51 o 
  -2  -1   8       85.83       86.90      8.43 o 
  -1  -1   8       43.05       45.78      6.19 o 
   0  -1   8        0.04       -1.88      3.57 o 
   1  -1   8        1.47       -1.68      1.68 o 
   2  -1   8        0.57        1.85      1.43 o 
   3  -1   8        0.00       -1.15      3.28 o 
   4  -1   8        2.43        0.60      4.05 o 
   5  -1   8        3.09       -1.61      1.61 o 
  -6   0   8        0.47       -1.46      3.25 o 
  -5   0   8        0.05        2.98      2.02 o 
  -4   0   8       57.06       60.99      4.86 o 
  -3   0   8       37.00       32.75      4.36 o 
  -2   0   8       51.04       48.30      6.74 o 
  -1   0   8       54.91       50.62      6.67 o 
   0   0   8       60.59       47.47      6.39 o 
   1   0   8        4.48       -0.79      1.28 o 
   2   0   8       12.42       18.73      4.09 o 
   3   0   8       17.65       17.10      3.22 o 
   4   0   8       66.98       63.63      6.25 o 
  -6   1   8       11.36        8.66      2.47 o 
  -5   1   8       32.41       32.39      3.87 o 
  -4   1   8       27.32       31.59      3.95 o 
  -3   1   8       28.34       40.79      6.51 o 
  -2   1   8       34.04       37.90      5.98 o 
  -1   1   8       18.01       25.86      5.02 o 
   0   1   8       83.80       72.52      9.20 o 
   1   1   8        2.53        1.29      1.68 o 
   2   1   8       18.22       15.22      4.10 o 
   3   1   8        6.05        5.98      3.22 o 
   4   1   8       10.08        5.14      2.84 o 
  -6   2   8        0.02       -0.96      3.57 o 
  -5   2   8       21.39       24.74      5.78 o 
  -4   2   8        3.69        0.46      2.82 o 
  -3   2   8        0.87        2.90      1.09 o 
  -2   2   8       28.75       28.61      2.66 o 
  -1   2   8       10.44        7.60      3.84 o 
   0   2   8        7.93        9.99      3.92 o 
   1   2   8        0.00        0.95      2.07 o 
   2   2   8        8.35       15.24      4.25 o 
   3   2   8        5.69       -2.01      2.45 o 
  -5   3   8       32.11       22.66      5.82 o 
  -4   3   8       10.21        0.71      2.92 o 
  -3   3   8       34.01       28.46      5.87 o 
  -2   3   8       41.20       36.49      6.49 o 
  -1   3   8       14.46       12.04      4.55 o 
   0   3   8        5.33        9.80      3.76 o 
   1   3   8        4.87        7.05      2.94 o 
   2   3   8        0.04        7.92      3.44 o 
  -4   4   8       25.92       20.06      5.74 o 
  -3   4   8        9.68       19.16      5.94 o 
  -2   4   8        7.96        9.63      4.42 o 
  -1   4   8        0.12        2.92      3.13 o 
   0   4   8       20.21       13.59      4.86 o 
   0 -10   9       11.51       16.02      4.85 o 
   1 -10   9        6.56        1.34      2.53 o 
  -2  -9   9        9.95        5.39      2.55 o 
  -1  -9   9        7.48        0.02      2.44 o 
   0  -9   9        6.16        8.70      4.14 o 
   1  -9   9        0.03       -4.22      4.22 o 
   2  -9   9        3.60       -0.90      3.00 o 
   3  -9   9        3.52        8.17      4.58 o 
  -3  -8   9        0.62       -3.55      3.55 o 
  -2  -8   9       21.12       19.13      3.70 o 
  -1  -8   9        0.85       -0.54      2.85 o 
   0  -8   9        0.04       -1.58      2.45 o 
   1  -8   9        5.89       -1.03      3.19 o 
   2  -8   9       22.29       20.31      5.66 o 
   3  -8   9        4.18        6.43      4.59 o 
   4  -8   9        0.00       -3.91      3.91 o 
  -4  -7   9       23.28       22.07      5.68 o 
  -3  -7   9        4.79        4.71      3.72 o 
  -2  -7   9        6.28        5.61      2.09 o 
  -1  -7   9        9.11        5.71      3.50 o 
   0  -7   9        2.69        4.80      3.41 o 
   1  -7   9        6.75        5.14      3.75 o 
   2  -7   9        2.26        4.65      1.88 o 
   3  -7   9        6.23       10.22      4.59 o 
   4  -7   9       18.34       16.20      5.54 o 
  -5  -6   9        1.28        1.66      3.24 o 
  -4  -6   9       11.63        6.03      2.98 o 
  -3  -6   9        0.49        0.19      3.24 o 
  -2  -6   9        1.20        0.66      2.21 o 
  -1  -6   9       15.27       18.32      4.36 o 
   0  -6   9        0.82        1.03      3.09 o 
   1  -6   9        0.31        5.21      3.60 o 
   2  -6   9       22.96       22.65      3.10 o 
   3  -6   9       20.14       26.30      3.16 o 
   4  -6   9        0.30       -1.37      3.21 o 
   5  -6   9        1.03       -0.49      3.29 o 
  -5  -5   9        0.95        2.82      2.18 o 
  -4  -5   9        0.59       -1.57      2.32 o 
  -3  -5   9        3.86        4.17      1.74 o 
  -2  -5   9       13.85       15.25      2.61 o 
  -1  -5   9        3.72        3.63      2.62 o 
   0  -5   9       13.90        9.44      3.84 o 
   1  -5   9       35.27       34.36      3.90 o 
   2  -5   9        8.35        9.02      2.25 o 
   3  -5   9        2.18        2.39      1.26 o 
   4  -5   9        0.15       -3.73      3.73 o 
   5  -5   9        3.56        2.31      3.65 o 
  -6  -4   9        5.57        1.19      2.22 o 
  -5  -4   9        3.17        0.75      2.15 o 
  -4  -4   9        4.95       -2.74      2.74 o 
  -3  -4   9       50.25       56.70      3.74 o 
  -2  -4   9        8.42        6.32      2.45 o 
  -1  -4   9       74.92       82.97      8.24 o 
   0  -4   9       36.63       34.84      4.03 o 
   1  -4   9       68.34       70.54      5.41 o 
   2  -4   9       43.44       44.14      4.31 o 
   3  -4   9        0.00       -1.13      1.48 o 
   4  -4   9       29.84       36.88      3.76 o 
   5  -4   9        0.27       -1.14      3.19 o 
  -6  -3   9        0.04        0.70      1.28 o 
  -5  -3   9       31.04       30.66      5.74 o 
  -4  -3   9        3.50       -1.48      2.41 o 
  -3  -3   9        6.41        5.08      1.98 o 
  -2  -3   9        5.37        5.36      2.78 o 
  -1  -3   9       62.33       67.21      5.40 o 
   0  -3   9       17.70       22.47      3.35 o 
   1  -3   9       17.26       13.38      2.89 o 
   2  -3   9       35.69       39.74      9.61 o 
   3  -3   9       11.01       16.96      5.28 o 
   4  -3   9       19.08       26.62      3.41 o 
   5  -3   9        1.20        0.36      2.82 o 
  -6  -2   9        0.23        7.25      2.77 o 
  -5  -2   9       37.26       26.63      5.42 o 
  -4  -2   9        8.19       10.63      3.69 o 
  -3  -2   9       29.29       40.26      4.18 o 
  -2  -2   9       52.43       58.87      7.51 o 
  -1  -2   9        0.71        1.48      1.99 o 
   0  -2   9       86.07       88.56      6.29 o 
   1  -2   9        1.46        0.64      1.23 o 
   2  -2   9        1.25       -2.59      2.59 o 
   3  -2   9        2.17        1.09      1.63 o 
   4  -2   9       10.23       13.02      2.68 o 
  -6  -1   9        0.09       -1.14      2.87 o 
  -5  -1   9        6.85        7.42      2.30 o 
  -4  -1   9        0.37        2.85      1.70 o 
  -3  -1   9        0.04       -1.29      3.44 o 
  -2  -1   9        2.10        0.18      1.99 o 
  -1  -1   9        1.05        2.51      2.40 o 
   0  -1   9       11.32       11.83      3.46 o 
   1  -1   9       11.16       10.87      2.69 o 
   2  -1   9        0.00       -0.82      1.56 o 
   3  -1   9       17.39       15.68      3.04 o 
   4  -1   9        4.35        4.19      1.76 o 
  -6   0   9        2.71        3.24      2.27 o 
  -5   0   9        2.52        3.52      2.26 o 
  -4   0   9        5.39        2.45      2.04 o 
  -3   0   9       15.99       15.39      6.03 o 
  -2   0   9       20.57       25.52      3.21 o 
  -1   0   9        1.02        2.92      2.82 o 
   0   0   9       47.12       53.10      7.24 o 
   1   0   9       72.20       80.46      8.75 o 
   2   0   9        3.61        1.50      2.05 o 
   3   0   9        8.57       11.20      2.75 o 
  -5   1   9        0.72        1.35      3.21 o 
  -4   1   9       11.38       11.46      2.32 o 
  -3   1   9        1.29        3.92      3.60 o 
  -2   1   9       23.72       29.06      5.56 o 
  -1   1   9       24.79       29.43      5.81 o 
   0   1   9        8.73        5.81      3.36 o 
   1   1   9       16.48       13.79      4.44 o 
   2   1   9        0.08       -2.74      2.74 o 
   3   1   9        8.90       16.45      4.24 o 
  -4   2   9        1.89       -1.18      3.11 o 
  -3   2   9       11.81       11.90      4.33 o 
  -2   2   9       14.84       25.01      5.59 o 
  -1   2   9       44.79       51.82      8.27 o 
   0   2   9        2.17        6.67      3.06 o 
   1   2   9        1.14        8.61      3.11 o 
   2   2   9       39.62       39.94      6.88 o 
  -3   3   9        0.15       -3.57      3.57 o 
  -2   3   9       19.47       19.13      5.27 o 
  -1   3   9        0.26       -3.27      3.27 o 
   0   3   9       20.85       26.42      6.07 o 
  -1  -9  10        0.89       -0.05      3.19 o 
   0  -9  10        1.84        6.77      4.39 o 
   1  -9  10        6.15        5.15      3.84 o 
   2  -9  10        2.46        3.86      4.40 o 
  -3  -8  10        1.04        6.10      3.34 o 
  -2  -8  10        9.03       13.83      3.01 o 
  -1  -8  10       18.70       15.95      4.83 o 
   0  -8  10        0.00        2.34      3.13 o 
   1  -8  10        4.70        7.30      4.22 o 
   2  -8  10        0.81        1.34      1.68 o 
   3  -8  10        0.85        4.55      3.94 o 
  -4  -7  10        5.33        1.64      2.68 o 
  -3  -7  10       32.89       26.11      3.83 o 
  -2  -7  10        8.06       10.36      3.57 o 
  -1  -7  10        8.65        8.50      3.71 o 
   0  -7  10        0.16        1.31      3.05 o 
   1  -7  10        0.05       -1.18      3.64 o 
   2  -7  10        1.07        4.10      2.72 o 
   3  -7  10        0.01        0.73      3.16 o 
  -4  -6  10        0.60       -3.33      3.33 o 
  -3  -6  10        4.23        1.75      1.73 o 
  -2  -6  10       16.96       15.41      4.15 o 
  -1  -6  10        0.14       -0.40      2.39 o 
   0  -6  10        0.31       -0.31      2.68 o 
   1  -6  10       22.54       18.22      3.36 o 
   2  -6  10        0.37       -1.76      1.76 o 
   3  -6  10        8.22       -0.41      3.48 o 
   4  -6  10        1.16       -0.14      3.53 o 
  -5  -5  10        3.68       13.84      4.64 o 
  -4  -5  10        0.03       -2.17      2.17 o 
  -3  -5  10        3.89        5.10      2.07 o 
  -2  -5  10       22.29       30.04      5.49 o 
  -1  -5  10        0.69        2.88      2.97 o 
   0  -5  10       18.03       17.09      3.04 o 
   1  -5  10        1.74        0.84      1.64 o 
   2  -5  10        4.08        3.02      1.69 o 
   3  -5  10        6.62        2.90      1.56 o 
   4  -5  10        0.11       13.90      4.71 o 
  -5  -4  10        5.33        7.69      3.44 o 
  -4  -4  10        5.17        7.21      3.61 o 
  -3  -4  10        7.44       10.27      3.42 o 
  -2  -4  10       50.36       52.04      6.95 o 
  -1  -4  10       12.32       10.86      2.58 o 
   0  -4  10        0.02       -2.11      2.11 o 
   1  -4  10        7.27        8.56      2.63 o 
   2  -4  10       25.48       22.69      3.51 o 
   3  -4  10        0.07       -1.40      1.95 o 
   4  -4  10        8.80       10.15      4.26 o 
  -5  -3  10        5.76        0.94      1.84 o 
  -4  -3  10      136.42      142.78     12.02 o 
  -3  -3  10       28.52       20.64      4.95 o 
  -2  -3  10        9.35       10.48      3.82 o 
  -1  -3  10       55.87       62.14      5.47 o 
   0  -3  10        0.27       -1.35      2.00 o 
   1  -3  10       25.95       26.27      3.67 o 
   2  -3  10       19.77       20.53      3.65 o 
   3  -3  10        2.71        7.51      3.63 o 
   4  -3  10        0.82        1.51      2.62 o 
  -5  -2  10        0.89        4.92      4.95 o 
  -4  -2  10       18.64       22.19      3.70 o 
  -3  -2  10        7.73        8.55      2.41 o 
  -2  -2  10        3.56        5.29      2.73 o 
  -1  -2  10        7.26        3.95      3.01 o 
   0  -2  10        1.49        0.85      1.87 o 
   1  -2  10        0.01        0.05      1.97 o 
   2  -2  10        3.07        5.98      2.29 o 
   3  -2  10        1.16        1.49      1.73 o 
  -5  -1  10        8.10        9.03      2.61 o 
  -4  -1  10       18.71       21.94      4.58 o 
  -3  -1  10       16.08       14.54      2.89 o 
  -2  -1  10        2.07        3.07      1.77 o 
  -1  -1  10        0.91       -1.20      2.01 o 
   0  -1  10        4.45        5.31      2.77 o 
   1  -1  10        4.55        5.55      2.52 o 
   2  -1  10        0.31        2.74      1.97 o 
   3  -1  10        6.64        6.11      2.12 o 
  -4   0  10        0.02       -1.01      4.52 o 
  -3   0  10        2.83        5.13      5.14 o 
  -2   0  10        0.18       -0.36      2.47 o 
  -1   0  10        6.26        6.99      3.07 o 
   0   0  10        2.87        7.27      3.60 o 
   1   0  10       16.57       17.61      4.53 o 
   2   0  10        0.77        3.21      2.82 o 
  -4   1  10        4.39        1.84      3.61 o 
  -3   1  10        0.40       -4.31      4.31 o 
  -2   1  10       32.77       25.56      6.11 o 
  -1   1  10       13.06       21.93      5.32 o 
   0   1  10       19.17       21.11      5.72 o 
   1   1  10        0.59       -2.50      2.50 o 
  -1  -8  11        5.53        8.44      4.26 o 
   0  -8  11        7.44        6.84      3.54 o 
   1  -8  11        0.36        2.00      3.17 o 
  -2  -7  11        3.81        2.05      2.44 o 
  -1  -7  11        5.45        4.91      3.59 o 
   0  -7  11        0.04       -4.16      4.16 o 
   1  -7  11        0.56       -2.09      2.09 o 
   2  -7  11        2.05       -1.89      4.27 o 
  -3  -6  11        0.00        3.61      1.84 o 
  -2  -6  11        1.04        2.39      2.72 o 
  -1  -6  11        3.76        4.42      3.18 o 
   0  -6  11        0.31        2.71      2.06 o 
   1  -6  11       16.05       16.23      4.74 o 
   2  -6  11        5.76       10.40      2.77 o 
  -3  -5  11        0.10        1.95      1.97 o 
  -2  -5  11       22.76       16.13      4.55 o 
  -1  -5  11        8.83       11.67      2.69 o 
   0  -5  11        0.40       -2.30      3.24 o 
   1  -5  11       23.89       19.73      6.20 o 
   2  -5  11        2.82        4.12      2.04 o 
  -4  -4  11        7.65        4.22      3.41 o 
  -3  -4  11       16.55       29.09      5.97 o 
  -2  -4  11        0.01        0.11      2.00 o 
  -1  -4  11        0.02       -2.17      2.17 o 
   0  -4  11        0.86        1.74      2.01 o 
   1  -4  11       25.00       32.86      4.14 o 
   2  -4  11        4.90        4.04      2.75 o 
  -4  -3  11        4.99        6.31      2.63 o 
  -3  -3  11       12.51       10.91      2.69 o 
  -2  -3  11        6.20       -0.62      2.48 o 
  -1  -3  11        4.40        6.35      2.73 o 
   0  -3  11        0.87        0.16      1.31 o 
   1  -3  11        2.46        4.47      2.36 o 
   2  -3  11        0.01        1.86      4.72 o 
  -4  -2  11        0.04        5.10      2.14 o 
  -3  -2  11        6.33        7.51      3.57 o 
  -2  -2  11       17.10       14.89      4.86 o 
  -1  -2  11       12.96       15.29      4.48 o 
   0  -2  11        0.74       -2.01      2.48 o 
   1  -2  11        0.50        0.90      4.88 o 
   2  -2  11        5.10        4.05      3.80 o 
  -3  -1  11        4.89        7.27      4.13 o 
  -2  -1  11        8.94       13.14      2.94 o 
  -1  -1  11        3.67        9.23      3.40 o 
   0  -1  11       11.32       14.99      4.63 o 
   1  -1  11        0.04        7.52      3.69 o 
  -2   0  11        6.32        9.19      3.46 o 
  -1   0  11        8.55       10.47      3.98 o 
  -1  -5  12       10.50        5.39      2.50 o 
   0  -5  12        0.84        0.32      2.47 o 
  -1  -4  12        1.03       -1.26      1.81 o 
   0  -4  12        0.14        1.17      1.89 o 
                                                 
